# Supplementary material for: Epigenetic differences between monozygotic twins discordant for amyotrophic lateral sclerosis (ALS) provide clues to disease pathogenesis
Source: PLoS One. 2017 Aug 10;12(8):e0182638. doi: 10.1371/journal.pone.0182638 (PMC5552194; doi:10.1371/journal.pone.0182638)
Supplement: S3 Table — (XLSX) [file pone.0182638.s009.xlsx]

## Sheet: Readme
	These supplementary tables show the individual RRBS outlier sites for each twin pair. Analysis was performed using only sites with at least 20 x coverage. Outliers were defined as sites that lay >= 5 residuals from expected values. Genomic coordinates are for hg19.

## Sheet: All_pairs
Gene name	Location (hg19)	Table S2A - Pair 1	Table S2B - Pair 2	Table S2C - Pair 3	Table S2D - Pair 4	Table S2E - Pair 5	# Pairs in common	Genomic annotation	Genbank accession no.
FRRS1	chr1.100231385	1					1	upstream_protein_coding	NM_001013660
RNF223	chr1.1007463	1					1	exon	NM_001205252
RNF223	chr1.1008284			1			1	intron	NM_001205252
C1orf159	chr1.1019295		1				1	intron	NM_017891
	chr1.103319580	1					1	intergenic
	chr1.104643719			1			1	intergenic
C1orf159	chr1.1052627				1		1	upstream_protein_coding	NM_017891
	chr1.105433565	1					1	intergenic
	chr1.1064578					1	1	intergenic
CASZ1	chr1.10698719				1		1	3'UTR	NM_001079843
CASZ1	chr1.10720308					1	1	exon	NM_017766
CASZ1	chr1.10720315					1	1	exon	NM_017766
CASZ1	chr1.10732387		1				1	intron	NM_017766
CASZ1	chr1.10742380	1					1	intron	NM_017766
LOC254099	chr1.1076296			1			1	NonCodingRNA	NR_038869
LOC254099	chr1.1076311					1	1	NonCodingRNA	NR_038869
LOC254099	chr1.1076422				1		1	NonCodingRNA	NR_038869
VAV3	chr1.108113100		1				1	downstream_protein_coding	NM_001079874
VAV3	chr1.108113104	1					1	downstream_protein_coding	NM_001079874
VAV3	chr1.108113106	1					1	downstream_protein_coding	NM_001079874
VAV3	chr1.108113127				1		1	downstream_protein_coding	NM_001079874
	chr1.1086330	1					1	intergenic
SLC25A24	chr1.108702831			1			1	intron	NM_213651
	chr1.10880392				1		1	intergenic
	chr1.10883286	1					1	intergenic
	chr1.109246135				1		1	intergenic
	chr1.109246169				1		1	intergenic
	chr1.109246172				1		1	intergenic
WDR47	chr1.109569821		1				1	intron	NM_001142551
CELSR2	chr1.109801289		1				1	exon	NM_001408
CELSR2	chr1.109816332	1					1	intron	NM_001408
GPR61	chr1.110086450	1					1	exon	NM_031936
GPR61	chr1.110086476				1		1	exon	NM_031936
	chr1.1103799					1	1	intergenic
	chr1.110396070		1				1	intergenic
	chr1.110439611				1		1	intergenic
	chr1.110680691		1				1	intergenic
KCNA2	chr1.111144244					1	1	intron	NM_001204269
	chr1.11121252	1					1	intergenic
KCNA3	chr1.111216633			1			1	exon	NM_002232
TTLL10	chr1.1115547	1					1	exon	NM_153254
WNT2B	chr1.113052122					1	1	intron	NM_024494
FAM19A3	chr1.113265691					1	1	exon	NM_001004440
	chr1.113437525			1			1	intergenic
	chr1.11469767	1					1	intergenic
	chr1.115583711	1					1	intergenic
PTCHD2	chr1.11561461				1		1	exon	NM_020780
	chr1.115726473		1				1	intergenic
	chr1.116021967					1	1	intergenic
	chr1.11694331		1				1	intergenic
	chr1.1171983		1				1	intergenic
IGSF3	chr1.117210690					1	1	upstream_protein_coding	NM_001007237
	chr1.117312881		1				1	intergenic
	chr1.1173356		1				1	intergenic
	chr1.117367403				1		1	intergenic
DRAXIN	chr1.11752614	1					1	intron	NM_198545
FAM132A	chr1.1181757	1					1	intron	NM_001014980
FAM132A	chr1.1182429			1			1	upstream_protein_coding	NM_001014980
MTHFR	chr1.11845675	1					1	downstream_protein_coding	NM_005957
MTHFR	chr1.11847579			1			1	3'UTR	NM_005957
MTHFR	chr1.11863052					1	1	exon	NM_005957
UBE2J2	chr1.1189563					1	1	3'UTR	NM_194458
UBE2J2	chr1.1189612					1	1	3'UTR	NM_194458
TBX15	chr1.119532091	1					1	5'UTR	NM_152380
	chr1.11958313					1	1	intergenic
	chr1.11970796					1	1	intergenic
	chr1.120059970	1					1	intergenic
ADAM30	chr1.120437038	1					1	exon	NM_021794
	chr1.120905310	1	1				2	intergenic
HIST2H2BA	chr1.120906319	1					1	NonCodingRNA	NR_027337
HIST2H2BA	chr1.120906332	1					1	NonCodingRNA	NR_027337
HIST2H2BA	chr1.120906336	1					1	NonCodingRNA	NR_027337
HIST2H2BA	chr1.120906340	1					1	NonCodingRNA	NR_027337
HIST2H2BA	chr1.120906354	1					1	NonCodingRNA	NR_027337
	chr1.121154954	1					1	intergenic
	chr1.121155000	1					1	intergenic
TNFRSF8	chr1.12141800					1	1	intron	NM_001243
SCNN1D	chr1.1227188	1					1	3'UTR	NM_001130413
ACAP3	chr1.1240312			1			1	intron	NM_030649
ACAP3	chr1.1240368	1					1	intron	NM_030649
PUSL1	chr1.1245023	1					1	intron	NM_153339
	chr1.12600397	1					1	intergenic
	chr1.12616934	1					1	intergenic
AURKAIP1	chr1.1309490		1				1	exon	NM_001127230
AURKAIP1	chr1.1309752	1					1	exon	NM_001127230
	chr1.1357992		1				1	intergenic
	chr1.1366343				1		1	intergenic
VWA1	chr1.1374693		1				1	3'UTR	NM_199121
VWA1	chr1.1375179		1				1	3'UTR	NM_199121
VWA1	chr1.1375282					1	1	3'UTR	NM_199121
VWA1	chr1.1375851			1			1	3'UTR	NM_199121
ATAD3C	chr1.1395873		1				1	intron	NM_001039211
	chr1.13976588	1					1	intergenic
	chr1.142619029	1					1	intergenic
	chr1.143187633			1			1	intergenic
	chr1.146548657	1					1	intergenic
	chr1.146548669	1					1	intergenic
	chr1.146549890		1				1	intergenic
NBPF8	chr1.147760252	1					1	intron	NM_001037501
SSU72	chr1.1485961		1				1	intron	NM_014188
SSU72	chr1.1487450	1					1	intron	NM_014188
LOC645166	chr1.148928510	1					1	NonCodingRNA	NR_027355
NBPF23	chr1.149145064		1				1	NonCodingRNA	NR_103751
	chr1.149212136			1			1	intergenic
	chr1.149298884			1			1	intergenic
	chr1.149298892			1			1	intergenic
PLEKHO1	chr1.150131509		1				1	exon	NM_016274
ADAMTSL4	chr1.150522274			1			1	intron	NM_025008
ADAMTSL4	chr1.150522309		1				1	5'UTR	NM_025008
TCHH	chr1.152085380					1	1	exon	NM_007113
	chr1.152477322			1			1	intergenic
LCE3A	chr1.152596105			1			1	upstream_protein_coding	NM_178431
S100A9	chr1.153333998	1					1	downstream_protein_coding	NM_002965
	chr1.153487643		1				1	intergenic
	chr1.153547881	1					1	intergenic
SLC27A3	chr1.153747658			1			1	upstream_protein_coding	NM_024330
GATAD2B	chr1.153795030				1		1	intron	NM_020699
	chr1.1539331			1			1	intergenic
CHRNB2	chr1.154540997		1				1	intron	NM_000748
KCNN3	chr1.154703705			1			1	intron	NM_170782
KCNN3	chr1.154841770	1					1	exon	NM_001204087
	chr1.154890526		1				1	intergenic
PMVK	chr1.154908650	1					1	intron	NM_006556
ZBTB7B	chr1.154980560		1				1	NonCodingRNA	NR_046206
	chr1.155098818				1		1	intergenic
	chr1.155139548				1		1	intergenic
MUC1	chr1.155161934		1				1	intron	NM_001204295
THBS3	chr1.155165099		1				1	downstream_protein_coding	NM_001252607
	chr1.155961540	1				1	2	intergenic
	chr1.155961588	1					1	intergenic
	chr1.156425987		1				1	intergenic
MEF2D	chr1.156466174			1			1	intron	NM_005920
HDGF	chr1.156714808	1					1	exon	NM_004494
MMP23B	chr1.1567311		1				1	upstream_protein_coding	NM_006983
PEAR1	chr1.156877185					1	1	intron	NM_001080471
PEAR1	chr1.156883285	1					1	exon	NM_001080471
	chr1.157077576			1			1	intergenic
	chr1.15734338			1			1	intergenic
	chr1.15734386			1			1	intergenic
	chr1.157448435			1			1	intergenic
	chr1.157448481			1			1	intergenic
FCRL5	chr1.157490447	1					1	intron	NM_001195388
	chr1.157948734		1				1	intergenic
	chr1.157948965	1					1	intergenic
	chr1.157948990	1					1	intergenic
AGMAT	chr1.15911702		1				1	upstream_protein_coding	NM_024758
	chr1.159464579	1					1	intergenic
CCDC19	chr1.159870034			1			1	upstream_protein_coding	NM_012337
	chr1.160332686		1				1	intergenic
NHLH1	chr1.160341106		1				1	3'UTR	NM_005598
SLAMF1	chr1.160596105		1				1	intron	NM_003037
FBLIM1	chr1.16085982			1			1	intron	NM_017556
FBLIM1	chr1.16085984			1			1	intron	NM_017556
KLHDC9	chr1.161068740			1			1	exon	NM_152366
HSPB7	chr1.16344354	1					1	exon	NM_014424
FAM131C	chr1.16390510	1					1	intron	NM_182623
PBX1	chr1.164651166			1			1	intron	NM_001204963
EPHA2	chr1.16473022		1				1	intron	NM_004431
EPHA2	chr1.16473035		1				1	intron	NM_004431
	chr1.16488644	1					1	intergenic
LOC400794	chr1.165482374					1	1	NonCodingRNA	NR_026744
	chr1.16552584		1				1	intergenic
SPATA21	chr1.16741972		1				1	intron	NM_198546
CD247	chr1.167487032	1					1	intron	NM_198053
CD247	chr1.167487036	1					1	intron	NM_198053
CD247	chr1.167487060	1					1	intron	NM_198053
	chr1.16847294	1					1	intergenic
NADK	chr1.1690389		1				1	intron	NM_023018
MST1P2	chr1.16974881					1	1	NonCodingRNA	NR_027504
MST1P2	chr1.16974893					1	1	NonCodingRNA	NR_027504
ESPNP	chr1.17028090	1					1	NonCodingRNA	NR_026567
	chr1.171374270	1					1	intergenic
	chr1.17198850	1					1	intergenic
	chr1.172479322				1		1	intergenic
	chr1.172479345				1		1	intergenic
CROCC	chr1.17270750	1					1	exon	NM_014675
ZBTB37	chr1.173854960		1				1	exon	NM_001122770
ZBTB37	chr1.173854984		1				1	exon	NM_001122770
SERPINC1	chr1.173883925		1				1	exon	NM_000488
PADI2	chr1.17394564	1					1	3'UTR	NM_007365
	chr1.173990040					1	1	intergenic
	chr1.17475819		1				1	intergenic
	chr1.17475828	1					1	intergenic
	chr1.175013895		1				1	intergenic
TNR	chr1.175474448			1			1	intron	NM_003285
TNR	chr1.175474462			1			1	intron	NM_003285
	chr1.176366307			1			1	intergenic
PADI4	chr1.17668555			1			1	exon	NM_012387
	chr1.177841006		1				1	intergenic
	chr1.178475511			1			1	intergenic
	chr1.178475561			1			1	intergenic
ARHGEF10L	chr1.17915003	1					1	intron	NM_001011722
ARHGEF10L	chr1.17933687		1				1	intron	NM_001011722
ARHGEF10L	chr1.17985477	1					1	intron	NM_001011722
	chr1.180190922	1					1	intergenic
ARHGEF10L	chr1.18022146				1		1	intron	NM_001011722
	chr1.18033665	1					1	intergenic
	chr1.18051925	1					1	intergenic
	chr1.18051972	1					1	intergenic
STX6	chr1.180991817					1	1	5'UTR	NM_005819
ACTL8	chr1.18100079			1			1	intron	NM_030812
	chr1.181097907	1					1	intergenic
RGSL1	chr1.182485386	1					1	intron	NM_001137669
DHX9	chr1.182807822			1			1	upstream_protein_coding	NM_001357
	chr1.18289424		1				1	intergenic
	chr1.1830701			1			1	intergenic
LAMC2	chr1.183155218		1				1	5'UTR	NM_018891
RNF2	chr1.185058933		1				1	intron	NM_007212
	chr1.1854575	1					1	intergenic
	chr1.1857210			1			1	intergenic
	chr1.1858824		1				1	intergenic
IGSF21	chr1.18617697				1		1	intron	NM_032880
	chr1.18711942					1	1	intergenic
	chr1.18790003		1				1	intergenic
KLHDC7A	chr1.18812834				1		1	downstream_protein_coding	NM_152375
	chr1.188826889					1	1	intergenic
	chr1.18888689	1					1	intergenic
	chr1.18931748				1		1	intergenic
PAX7	chr1.18976852	1					1	intron	NM_013945
KIAA1751	chr1.1897931					1	1	exon	NM_001080484
PAX7	chr1.18982058		1				1	intron	NM_013945
PAX7	chr1.19012451		1				1	intron	NM_013945
PAX7	chr1.19012559		1				1	intron	NM_013945
KIAA1751	chr1.1903373				1		1	intron	NM_001080484
KIAA1751	chr1.1903420				1		1	exon	NM_001080484
PAX7	chr1.19049100					1	1	intron	NM_013945
	chr1.191121426		1				1	intergenic
	chr1.191395429			1			1	intergenic
ALDH4A1	chr1.19202261	1					1	intron	NM_001161504
IFFO2	chr1.19234108			1			1	3'UTR	NM_001136265
IFFO2	chr1.19248958		1				1	intron	NM_001136265
IFFO2	chr1.19248981		1				1	intron	NM_001136265
IFFO2	chr1.19250600				1		1	intron	NM_001136265
IFFO2	chr1.19276027		1				1	intron	NM_001136265
UBR4	chr1.19506737	1					1	intron	NM_020765
AKR7L	chr1.19600256	1					1	NonCodingRNA	NR_040289
PQLC2	chr1.19652863		1				1	exon	NM_017765
PQLC2	chr1.19652871		1				1	exon	NM_017765
CAPZB	chr1.19732786					1	1	intron	NM_001282162
PRKCZ	chr1.1983142				1		1	intron	NM_002744
PTPRC	chr1.198649496		1				1	NonCodingRNA	NR_052021
PTPRC	chr1.198649498		1				1	NonCodingRNA	NR_052021
PTPRC	chr1.198649506		1				1	NonCodingRNA	NR_052021
PRKCZ	chr1.1991469		1				1	intron	NM_002744
MINOS1-NBL1	chr1.19961460					1	1	intron	NM_001204089
NBL1	chr1.19969811		1				1	exon	NM_182744
NR5A2	chr1.199998998		1				1	intron	NM_003822
GPR25	chr1.200843385	1					1	downstream_protein_coding	NM_005298
C1orf106	chr1.200885505	1					1	downstream_protein_coding	NM_001142569
	chr1.201307378		1				1	intergenic
	chr1.201536449			1			1	intergenic
NAV1	chr1.201619054	1					1	intron	NM_020443
NAV1	chr1.201644500	1					1	intron	NM_020443
PRKCZ	chr1.2016742					1	1	intron	NM_001242874
LMOD1	chr1.201885895			1			1	intron	NM_012134
LMOD1	chr1.201915446	1					1	exon	NM_012134
PTPRVP	chr1.202146488	1					1	NonCodingRNA	NR_002930
LGR6	chr1.202163469					1	1	intron	NM_001017403
	chr1.202828197			1			1	intergenic
PLEKHA6	chr1.204258522		1				1	intron	NM_014935
PLEKHA6	chr1.204329186					1	1	upstream_protein_coding	NM_014935
PLEKHA6	chr1.204329207		1				1	upstream_protein_coding	NM_014935
MDM4	chr1.204486661					1	1	intron	NM_001204171
	chr1.204679626	1					1	intergenic
CNTN2	chr1.205014385					1	1	intron	NM_005076
CNTN2	chr1.205022139		1				1	intron	NM_005076
UBXN10	chr1.20517700				1		1	exon	NM_152376
PM20D1	chr1.205819023			1			1	intron	NM_152491
SLC26A9	chr1.205897182		1				1	intron	NM_052934
	chr1.20806709	1					1	intergenic
PLXNA2	chr1.208263446				1		1	intron	NM_025179
	chr1.209404849			1			1	intergenic
	chr1.209405134					1	1	intergenic
	chr1.209405250		1				1	intergenic
MIR205HG	chr1.209602684					1	1	exon	NM_001104548
KIF17	chr1.21023760					1	1	intron	NM_001122819
KIF17	chr1.21042962	1					1	intron	NM_001122819
	chr1.210446215	1					1	intergenic
PRKCZ	chr1.2106213					1	1	exon	NM_001033582
KCNH1	chr1.211264805		1				1	intron	NM_002238
RD3	chr1.211652688		1				1	intron	NM_001164688
RD3	chr1.211652713		1				1	intron	NM_001164688
INTS7	chr1.212135116	1					1	intron	NM_001199809
NENF	chr1.212619885					1	1	downstream_protein_coding	NM_013349
	chr1.212622469				1		1	intergenic
	chr1.212633682		1				1	intergenic
VASH2	chr1.213155054	1					1	intron	NM_024749
C1orf86	chr1.2137684		1			1	2	intron	NM_001282670
EIF4G3	chr1.21380201	1					1	intron	NM_001198803
	chr1.214285010	1					1	intergenic
C1orf86	chr1.2144071	1					1	5'UTR	NM_001282670
	chr1.214448829	1					1	intergenic
	chr1.214448831	1					1	intergenic
	chr1.2145298					1	1	intergenic
ECE1	chr1.21560028	1					1	intron	NM_001113347
SKI	chr1.2165543		1				1	intron	NM_003036
SKI	chr1.2168648			1			1	intron	NM_003036
SKI	chr1.2169302			1			1	intron	NM_003036
ESRRG	chr1.217263791		1				1	intron	NM_001134285
ESRRG	chr1.217263847		1				1	intron	NM_001134285
ALPL	chr1.21889305			1			1	intron	NM_001177520
ALPL	chr1.21905649		1				1	downstream_protein_coding	NM_001177520
RAP1GAP	chr1.21934655					1	1	intron	NM_001145658
RAP1GAP	chr1.21943120					1	1	intron	NM_001145658
	chr1.21997198		1				1	intergenic
	chr1.220463735	1					1	intergenic
	chr1.221060759					1	1	intergenic
	chr1.222223146	1					1	intergenic
HSPG2	chr1.22223603					1	1	intron	NM_005529
HSPG2	chr1.22231270	1					1	intron	NM_005529
HSPG2	chr1.22260018		1				1	intron	NM_005529
	chr1.222628303	1					1	intergenic
	chr1.222628324	1					1	intergenic
SKI	chr1.2230445				1		1	intron	NM_003036
	chr1.22323468					1	1	intergenic
SUSD4	chr1.223403942					1	1	intron	NM_017982
SUSD4	chr1.223438070		1				1	exon	NM_001037175
CAPN2	chr1.223901209	1					1	intron	NM_001748
	chr1.22422743	1					1	intergenic
	chr1.22422747	1					1	intergenic
	chr1.2245831		1				1	intergenic
WNT4	chr1.22460273		1				1	intron	NM_030761
	chr1.2250404	1					1	intergenic
	chr1.22509357	1					1	intergenic
	chr1.225661304		1				1	intergenic
ENAH	chr1.225740860	1					1	intron	NM_018212
	chr1.22590031		1				1	intergenic
EPHX1	chr1.226005652					1	1	intron	NM_001136018
	chr1.226315887	1					1	intergenic
C1orf95	chr1.226790075	1					1	3'UTR	NM_001003665
ITPKB-IT1	chr1.226844154		1				1	NonCodingRNA	NR_103784
MORN1	chr1.2276083					1	1	intron	NM_024848
MORN1	chr1.2276131					1	1	intron	NM_024848
MORN1	chr1.2277067	1					1	intron	NM_024848
	chr1.227746391	1					1	intergenic
	chr1.227748487			1			1	intergenic
	chr1.227748493			1			1	intergenic
	chr1.227748859	1					1	intergenic
SNAP47	chr1.227959584			1			1	intron	NM_053052
	chr1.227974568		1				1	intergenic
WNT9A	chr1.228113088		1				1	exon	NM_003395
	chr1.228141958			1			1	intergenic
	chr1.228191875	1			1		2	intergenic
	chr1.228191892	1					1	intergenic
ARF1	chr1.228285426			1			1	intron	NM_001024228
C1orf145	chr1.228395804					1	1	NonCodingRNA	NR_073154
OBSCN	chr1.228401827			1			1	intron	NM_052843
OBSCN	chr1.228401832			1			1	intron	NM_052843
ZBTB40	chr1.22852714		1				1	exon	NM_001083621
TRIM17	chr1.228603115		1				1	intron	NM_001134855
	chr1.228743838	1					1	intergenic
DUSP5P1	chr1.228783316		1				1	NonCodingRNA	NR_002834
EPHA8	chr1.22894045		1				1	intron	NM_001006943
	chr1.229057326			1			1	intergenic
	chr1.229203567	1					1	intergenic
	chr1.229892481	1					1	intergenic
	chr1.23003714		1				1	intergenic
GALNT2	chr1.230272623			1			1	intron	NM_004481
GALNT2	chr1.230330969		1				1	intron	NM_004481
GALNT2	chr1.230413448				1		1	intron	NM_004481
GALNT2	chr1.230413455				1		1	intron	NM_004481
PGBD5	chr1.230528132		1				1	intron	NM_001258311
PGBD5	chr1.230532547	1					1	intron	NM_001258311
EPHB2	chr1.23066379			1			1	intron	NM_004442
	chr1.231015973		1				1	intergenic
DISC1	chr1.231830684					1	1	intron	NM_001164554
RER1	chr1.2329653					1	1	intron	NM_007033
RER1	chr1.2329702					1	1	intron	NM_007033
SLC35F3	chr1.234041827					1	1	intron	NM_173508
SLC35F3	chr1.234147703		1				1	intron	NM_173508
SLC35F3	chr1.234367034		1			1	2	intron	NM_173508
SLC35F3	chr1.234367057					1	1	intron	NM_173508
SLC35F3	chr1.234367540					1	1	intron	NM_173508
	chr1.234492669		1				1	intergenic
	chr1.235113212		1				1	intergenic
	chr1.235255224	1					1	intergenic
	chr1.236811370	1				1	2	intergenic
	chr1.2369692		1				1	intergenic
RYR2	chr1.237473115	1					1	intron	NM_001035
	chr1.2378398		1				1	intergenic
	chr1.2383728	1					1	intergenic
GREM2	chr1.240656481	1					1	exon	NM_022469
PLCH2	chr1.2409007	1					1	intron	NM_014638
PLCH2	chr1.2409191			1			1	intron	NM_014638
GALE	chr1.24123188					1	1	exon	NM_001127621
	chr1.242220449	1					1	intergenic
PLCH2	chr1.2435593	1					1	exon	NM_014638
PLCH2	chr1.2435628	1	1				2	exon	NM_014638
SDCCAG8	chr1.243601472	1					1	intron	NM_006642
AKT3	chr1.243894227			1			1	intron	NM_005465
	chr1.244318542		1				1	intergenic
	chr1.244514030		1				1	intergenic
IL22RA1	chr1.24469664		1				1	5'UTR	NM_021258
	chr1.244973602			1			1	intergenic
PANK4	chr1.2455264	1					1	intron	NM_018216
KIF26B	chr1.245849668					1	1	exon	NM_018012
KIF26B	chr1.245851116				1		1	exon	NM_018012
SMYD3	chr1.246306826		1				1	intron	NM_022743
CNST	chr1.246770841		1				1	intron	NM_001139459
CNST	chr1.246770881			1			1	intron	NM_001139459
GCSAML	chr1.247681626					1	1	intron	NM_001281835
GCSAML	chr1.247681683		1				1	intron	NM_001281835
RCAN3	chr1.24859584			1			1	intron	NM_001251982
	chr1.248855278	1					1	intergenic
	chr1.248855343			1			1	intergenic
	chr1.248906042					1	1	intergenic
	chr1.2498632			1			1	intergenic
	chr1.25046879	1					1	intergenic
RUNX3	chr1.25240996			1			1	intron	NM_004350
MMEL1	chr1.2524233			1			1	intron	NM_033467
RUNX3	chr1.25291344	1					1	5'UTR	NM_001031680
	chr1.25297111			1			1	intergenic
	chr1.25327858				1		1	intergenic
MMEL1	chr1.2534374					1	1	intron	NM_033467
	chr1.25392212	1					1	intergenic
	chr1.25473357	1	1				2	intergenic
	chr1.25495326	1					1	intergenic
	chr1.25512851	1					1	intergenic
TTC34	chr1.2576881		1				1	exon	NM_001242672
MAN1C1	chr1.26107517		1				1	exon	NM_020379
	chr1.26235761			1			1	intergenic
CNKSR1	chr1.26503949			1			1	upstream_protein_coding	NM_006314
SH3BGRL3	chr1.26608682				1		1	downstream_protein_coding	NM_031286
AIM1L	chr1.26670752	1					1	exon	NM_001039775
RPS6KA1	chr1.26877949			1			1	exon	NM_001006665
	chr1.2719904			1			1	intergenic
GPATCH3	chr1.27220844	1					1	exon	NM_022078
GPATCH3	chr1.27220891	1					1	exon	NM_022078
	chr1.2723154		1				1	intergenic
TRNP1	chr1.27321402			1			1	intron	NM_001013642
	chr1.2751564	1					1	intergenic
SYTL1	chr1.27676037			1			1	intron	NM_001193308
SYTL1	chr1.27676066			1			1	intron	NM_001193308
SYTL1	chr1.27676071			1			1	intron	NM_001193308
SYTL1	chr1.27676075			1			1	intron	NM_001193308
SYTL1	chr1.27676077			1			1	intron	NM_001193308
SYTL1	chr1.27676087			1			1	intron	NM_001193308
SYTL1	chr1.27676405	1					1	intron	NM_001193308
SYTL1	chr1.27676413	1					1	intron	NM_001193308
SYTL1	chr1.27676565					1	1	exon	NM_001193308
	chr1.2771503	1					1	intergenic
GPR3	chr1.27719614		1				1	intron	NM_005281
WASF2	chr1.27756541	1					1	intron	NM_001201404
	chr1.2788634		1				1	intergenic
	chr1.2792611		1				1	intergenic
FGR	chr1.27941735			1			1	intron	NM_001042747
FGR	chr1.27941782			1			1	intron	NM_001042747
	chr1.2818755		1				1	intergenic
	chr1.2844168			1			1	intergenic
	chr1.2844172				1		1	intergenic
	chr1.2885244	1					1	intergenic
YTHDF2	chr1.29075804	1					1	intron	NM_001172828
YTHDF2	chr1.29075828	1					1	intron	NM_001172828
YTHDF2	chr1.29075830	1					1	intron	NM_001172828
YTHDF2	chr1.29075848	1					1	intron	NM_001172828
OPRD1	chr1.29189806				1		1	3'UTR	NM_000911
	chr1.2921248		1				1	intergenic
TMEM200B	chr1.29448055					1	1	exon	NM_001171868
	chr1.29460859	1					1	intergenic
	chr1.29460868	1					1	intergenic
	chr1.29460875	1					1	intergenic
	chr1.30176687				1		1	intergenic
	chr1.30240286			1			1	intergenic
	chr1.30720510		1				1	intergenic
	chr1.30732681				1		1	intergenic
PRDM16	chr1.3078914	1					1	intron	NM_199454
PRDM16	chr1.3078920	1					1	intron	NM_199454
	chr1.30880425		1				1	intergenic
	chr1.31129943		1				1	intergenic
PRDM16	chr1.3113657	1					1	intron	NM_199454
MATN1-AS1	chr1.31192506			1			1	NonCodingRNA	NR_034182
	chr1.31280456	1	1				2	intergenic
	chr1.31280463	1					1	intergenic
SDC3	chr1.31356971				1		1	intron	NM_014654
PRDM16	chr1.3155360	1					1	intron	NM_199454
	chr1.31586011		1				1	intergenic
SNRNP40	chr1.31765353			1			1	intron	NM_004814
SNRNP40	chr1.31765400			1			1	intron	NM_004814
ZCCHC17	chr1.31782619	1					1	intron	NM_001282567
	chr1.32054510					1	1	intergenic
COL16A1	chr1.32135241	1					1	intron	NM_001856
PRDM16	chr1.3269408				1		1	intron	NM_199454
PRDM16	chr1.3269935	1					1	intron	NM_199454
LCK	chr1.32741530	1					1	exon	NM_001042771
PRDM16	chr1.3293946					1	1	intron	NM_199454
	chr1.33084921	1					1	intergenic
PRDM16	chr1.3316094	1					1	intron	NM_199454
	chr1.33446041	1					1	intergenic
	chr1.33446086	1					1	intergenic
PHC2	chr1.33799804	1					1	exon	NM_004427
ARHGEF16	chr1.3395495					1	1	intron	NM_014448
ARHGEF16	chr1.3397003	1	1				2	intron	NM_014448
ARHGEF16	chr1.3397158		1				1	3'UTR	NM_014448
	chr1.3400412			1			1	intergenic
	chr1.3400604					1	1	intergenic
MEGF6	chr1.3413967		1				1	intron	NM_001409
CSMD2	chr1.34494430			1			1	intron	NM_001281956
MEGF6	chr1.3455937		1				1	intron	NM_001409
MEGF6	chr1.3458680	1					1	intron	NM_001409
MEGF6	chr1.3495563	1					1	intron	NM_001409
MEGF6	chr1.3495611	1					1	intron	NM_001409
MEGF6	chr1.3515094		1				1	intron	NM_001409
MEGF6	chr1.3517663			1			1	intron	NM_001409
MEGF6	chr1.3518534	1					1	intron	NM_001409
MEGF6	chr1.3520376			1			1	intron	NM_001409
SMIM12	chr1.35325713	1					1	upstream_protein_coding	NM_001164825
	chr1.3540077			1			1	intergenic
ZMYM1	chr1.35563442		1				1	intron	NM_024772
TP73	chr1.3589904	1					1	intron	NM_001204185
TP73	chr1.3595669			1			1	intron	NM_001204185
TP73	chr1.3609235		1				1	intron	NM_001126240
PSMB2	chr1.36108196			1			1	upstream_protein_coding	NM_002794
TP73	chr1.3616229				1		1	intron	NM_001204192
	chr1.36241270	1					1	intergenic
TEKT2	chr1.36550171			1			1	intron	NM_014466
TP73-AS1	chr1.3656713				1		1	NonCodingRNA	NR_033712
TP73-AS1	chr1.3659742	1					1	NonCodingRNA	NR_033712
MAP7D1	chr1.36645027		1				1	intron	NM_018067
MAP7D1	chr1.36645032		1				1	intron	NM_018067
SH3D21	chr1.36785374	1					1	exon	NM_024676
OSCP1	chr1.36911875		1				1	intron	NM_206837
	chr1.37177593		1				1	intergenic
GRIK3	chr1.37266572				1		1	3'UTR	NM_000831
GRIK3	chr1.37266621				1		1	3'UTR	NM_000831
CEP104	chr1.3728157					1	1	downstream_protein_coding	NM_014704
	chr1.37546182			1			1	intergenic
	chr1.37917853					1	1	intergenic
RSPO1	chr1.38096319					1	1	intron	NM_001242909
	chr1.38127420			1			1	intergenic
EPHA10	chr1.38200807			1			1	intron	NM_001099439
EPHA10	chr1.38230372					1	1	intron	NM_173641
MTF1	chr1.38310785					1	1	intron	NM_005955
	chr1.38648989	1	1				2	intergenic
PPIEL	chr1.39995968			1			1	NonCodingRNA	NR_003929
	chr1.40075933		1				1	intergenic
MFSD2A	chr1.40420299			1			1	upstream_protein_coding	NM_001136493
	chr1.40599161		1				1	intergenic
CTPS1	chr1.41444691			1			1	upstream_protein_coding	NM_001905
SCMH1	chr1.41685422	1					1	intron	NM_012236
	chr1.4193635				1		1	intergenic
	chr1.41961270	1					1	intergenic
HIVEP3	chr1.42128686	1					1	intron	NM_024503
HIVEP3	chr1.42236099		1				1	intron	NM_024503
	chr1.4270642		1				1	intergenic
SLC2A1-AS1	chr1.43425373					1	1	NonCodingRNA	NR_033967
	chr1.43472972			1			1	intergenic
	chr1.43473302	1					1	intergenic
	chr1.43473933		1				1	intergenic
EBNA1BP2	chr1.43630293		1				1	intron	NM_006824
C1orf210	chr1.43747609				1		1	3'UTR	NM_182517
SLC6A9	chr1.44476662		1				1	intron	NM_006934
C1orf228	chr1.45190782					1	1	intron	NM_001145636
	chr1.4523317	1					1	intergenic
	chr1.4548436	1					1	intergenic
ZSWIM5	chr1.45571834					1	1	intron	NM_020883
HPDL	chr1.45793155		1				1	exon	NM_032756
	chr1.46632103			1			1	intergenic
NSUN4	chr1.46807128		1				1	5'UTR	NM_001256128
FAAH	chr1.46859748			1			1	upstream_protein_coding	NM_001441
	chr1.4697919		1				1	intergenic
AJAP1	chr1.4766739					1	1	intron	NM_001042478
FOXD2-AS1	chr1.47900107			1			1	NonCodingRNA	NR_026878
	chr1.47912013	1					1	intergenic
	chr1.47915053				1		1	intergenic
	chr1.47915854		1				1	intergenic
AJAP1	chr1.4830967		1				1	intron	NM_001042478
AJAP1	chr1.4830971		1				1	intron	NM_001042478
AJAP1	chr1.4831004		1				1	intron	NM_001042478
TRABD2B	chr1.48452696		1				1	intron	NM_001194986
	chr1.5034863	1					1	intergenic
	chr1.5034911	1					1	intergenic
	chr1.50890878	1					1	intergenic
	chr1.50890882			1			1	intergenic
CC2D1B	chr1.52832831			1			1	upstream_protein_coding	NM_032449
	chr1.53092616				1		1	intergenic
ZYG11A	chr1.53309222		1				1	intron	NM_001004339
SCP2	chr1.53392720		1				1	upstream_protein_coding	NM_001007098
SLC1A7	chr1.53589245				1		1	intron	NM_006671
DMRTB1	chr1.53926534		1				1	intron	NM_033067
	chr1.53967269	1					1	intergenic
	chr1.54587128		1				1	intergenic
SSBP3	chr1.54724689				1		1	intron	NM_018070
SSBP3	chr1.54767432					1	1	intron	NM_018070
SSBP3	chr1.54803878			1			1	intron	NM_018070
C1orf177	chr1.55278015			1			1	intron	NM_001110533
PCSK9	chr1.55506439		1				1	intron	NM_174936
	chr1.56717556		1				1	intergenic
	chr1.5836437		1				1	intergenic
	chr1.5874474	1					1	intergenic
NPHP4	chr1.5948993	1					1	intron	NM_015102
KCNAB2	chr1.6101692	1					1	intron	NM_001199860
KCNAB2	chr1.6145872	1					1	intron	NM_001199863
	chr1.61509188					1	1	intergenic
	chr1.61517807					1	1	intergenic
	chr1.62108936		1				1	intergenic
	chr1.62639072	1					1	intergenic
RNF207	chr1.6266959		1				1	intron	NM_207396
RNF207	chr1.6267046	1					1	intron	NM_207396
KANK4	chr1.62751996		1				1	intron	NM_181712
KANK4	chr1.62752894		1				1	intron	NM_181712
	chr1.6322887		1				1	intergenic
	chr1.63787231					1	1	intergenic
ESPN	chr1.6511900	1					1	exon	NM_031475
	chr1.65162411	1					1	intergenic
	chr1.65468988	1					1	intergenic
	chr1.65469016	1					1	intergenic
	chr1.65528949	1					1	intergenic
PLEKHG5	chr1.6562661		1				1	intron	NM_198681
PLEKHG5	chr1.6570166	1					1	intron	NM_198681
DNAJC6	chr1.65777000			1			1	intron	NM_001256864
ZBTB48	chr1.6649206			1			1	exon	NM_005341
IL12RB2	chr1.67773440	1					1	5'UTR	NM_001258215
CAMTA1	chr1.7146364				1		1	intron	NM_015215
CAMTA1	chr1.7496210	1					1	intron	NM_015215
LHX8	chr1.75598039				1		1	intron	NM_001001933
CAMTA1	chr1.7705567		1				1	intron	NM_015215
AK5	chr1.77981274					1	1	intron	NM_012093
	chr1.78153263		1				1	intergenic
	chr1.7973298					1	1	intergenic
	chr1.8017019	1					1	intergenic
FAM41C	chr1.805327	1					1	NonCodingRNA	NR_027055
	chr1.81644650	1					1	intergenic
	chr1.82098520		1				1	intergenic
	chr1.8214952					1	1	intergenic
	chr1.833806		1				1	intergenic
SLC45A1	chr1.8389621	1					1	intron	NM_001080397
	chr1.842118			1			1	intergenic
	chr1.85225610		1				1	intergenic
WDR63	chr1.85527471				1		1	upstream_protein_coding	NM_145172
COL24A1	chr1.86622832		1				1	upstream_protein_coding	NM_152890
COL24A1	chr1.86622843	1					1	upstream_protein_coding	NM_152890
SAMD11	chr1.871640				1		1	intron	NM_152486
NOC2L	chr1.883490		1				1	intron	NM_015658
NOC2L	chr1.883538		1				1	exon	NM_015658
NOC2L	chr1.894932			1			1	upstream_protein_coding	NM_015658
PLEKHN1	chr1.906465					1	1	intron	NM_032129
SLC2A7	chr1.9065662	1					1	intron	NM_207420
SLC2A7	chr1.9086928		1				1	upstream_protein_coding	NM_207420
SLC2A5	chr1.9116355	1		1			2	intron	NM_001135585
	chr1.91185247		1				1	intergenic
GPR157	chr1.9180044			1			1	intron	NM_024980
BRDT	chr1.92414793	1					1	upstream_protein_coding	NM_207189
BRDT	chr1.92450731			1			1	intron	NM_001726
BRDT	chr1.92450780			1			1	intron	NM_001726
	chr1.931153		1				1	intergenic
	chr1.932386					1	1	intergenic
EVI5	chr1.93251203					1	1	intron	NM_005665
HES4	chr1.933553			1			1	downstream_protein_coding	NM_001142467
	chr1.9338002	1					1	intergenic
	chr1.9338052	1					1	intergenic
	chr1.9342188		1				1	intergenic
SPSB1	chr1.9380784		1				1	intron	NM_025106
SPSB1	chr1.9399145				1		1	intron	NM_025106
	chr1.94817059				1		1	intergenic
AGRN	chr1.962605			1			1	intron	NM_198576
TMEM201	chr1.9653929			1			1	intron	NM_001010866
TMEM201	chr1.9675510					1	1	downstream_protein_coding	NM_001130924
AGRN	chr1.968085	1					1	intron	NM_198576
AGRN	chr1.969943					1	1	intron	NM_198576
AGRN	chr1.969949					1	1	intron	NM_198576
AGRN	chr1.970319		1				1	intron	NM_198576
PIK3CD	chr1.9749125					1	1	intron	NM_005026
DPYD-AS1	chr1.97661518	1					1	NonCodingRNA	NR_046590
AGRN	chr1.976689		1				1	exon	NM_198576
AGRN	chr1.987253	1					1	intron	NM_198576
	chr1.98781604	1					1	intergenic
CTNNBIP1	chr1.9951594	1					1	intron	NM_020248
	chr1.996183			1			1	intergenic
	chr1.99839933		1				1	intergenic
	chr1.99839971		1				1	intergenic
	chr10.102336181		1				1	intergenic
	chr10.102482037			1			1	intergenic
PAX2	chr10.102510587			1			1	exon	NM_000278
PAX2	chr10.102510877		1				1	intron	NM_000278
	chr10.102633835					1	1	intergenic
	chr10.102806876	1					1	intergenic
	chr10.102807463		1				1	intergenic
TLX1	chr10.102892650	1					1	intron	NM_001195517
	chr10.102952528			1			1	intergenic
	chr10.103082745		1				1	intergenic
PITX3	chr10.104000401		1				1	intron	NM_005029
TMEM180	chr10.104227709				1		1	intron	NM_024789
SH3PXD2A	chr10.105421118					1	1	intron	NM_014631
COL17A1	chr10.105812722			1			1	intron	NM_000494
	chr10.108027688		1				1	intergenic
	chr10.10804547	1					1	intergenic
SORCS1	chr10.108687103	1					1	intron	NM_001206571
	chr10.110186966			1			1	intergenic
ADD3-AS1	chr10.111766897				1		1	NonCodingRNA	NR_038943
ADD3-AS1	chr10.111766943			1			1	NonCodingRNA	NR_038943
RBM20	chr10.112543424		1				1	intron	NM_001134363
RBM20	chr10.112543568	1					1	intron	NM_001134363
ADRA2A	chr10.112838552				1		1	exon	NM_000681
ADRA2A	chr10.112838568				1		1	exon	NM_000681
GUCY2GP	chr10.114073513		1				1	NonCodingRNA	NR_028134
GUCY2GP	chr10.114109608					1	1	NonCodingRNA	NR_028134
GUCY2GP	chr10.114109657					1	1	NonCodingRNA	NR_028134
	chr10.114594523	1					1	intergenic
	chr10.114594558			1			1	intergenic
	chr10.11487058	1					1	intergenic
TCF7L2	chr10.114908011	1					1	intron	NM_001198529
TCF7L2	chr10.114908061	1					1	intron	NM_001198529
USP6NL	chr10.11504160			1			1	3'UTR	NM_001080491
	chr10.115275183	1					1	intergenic
HABP2	chr10.115323107				1		1	intron	NM_004132
WDR37	chr10.1162268		1				1	intron	NM_014023
ABLIM1	chr10.116228486			1			1	intron	NM_006720
ABLIM1	chr10.116228532			1	1		2	intron	NM_006720
	chr10.116454771				1		1	intergenic
	chr10.11746597	1			1		2	intergenic
GFRA1	chr10.117855254	1					1	intron	NM_145793
	chr10.11826365					1	1	intergenic
PROSER2-AS1	chr10.11912304	1					1	NonCodingRNA	NR_038222
EMX2OS	chr10.119297483					1	1	NonCodingRNA	NR_002791
	chr10.119370200					1	1	intergenic
	chr10.119590007	1					1	intergenic
PRLHR	chr10.120353948					1	1	exon	NM_004248
	chr10.120592022		1				1	intergenic
	chr10.120719926		1				1	intergenic
GRK5	chr10.121062626	1					1	intron	NM_005308
GRK5	chr10.121062676	1					1	intron	NM_005308
GRK5	chr10.121205205					1	1	intron	NM_005308
	chr10.121307606					1	1	intergenic
NUDT5	chr10.12223416			1			1	intron	NM_014142
MIR5694	chr10.122723063		1				1	NonCodingRNA	NR_049879
	chr10.122823390		1				1	intergenic
	chr10.123368792					1	1	intergenic
	chr10.123421136			1			1	intergenic
NSMCE4A	chr10.123733690	1					1	intron	NM_001167865
TACC2	chr10.123801339		1				1	intron	NM_206861
TACC2	chr10.123903203		1				1	intron	NM_206861
BTBD16	chr10.124058195					1	1	intron	NM_144587
BTBD16	chr10.124069956		1				1	intron	NM_144587
BTBD16	chr10.124089035		1				1	exon	NM_144587
	chr10.124209844				1		1	intergenic
CPXM2	chr10.125642556				1		1	intron	NM_198148
	chr10.125751280	1					1	intergenic
	chr10.125751286	1					1	intergenic
	chr10.126075512			1			1	intergenic
	chr10.126144488			1			1	intergenic
LHPP	chr10.126224654		1				1	intron	NM_001167880
FAM53B	chr10.126320809		1				1	intron	NM_014661
FAM53B	chr10.126330565			1			1	intron	NM_014661
FAM175B	chr10.126490103					1	1	upstream_protein_coding	NM_032182
CTBP2	chr10.126703435		1				1	intron	NM_022802
	chr10.127044415	1					1	intergenic
	chr10.127044528	1					1	intergenic
	chr10.127292548	1					1	intergenic
MMP21	chr10.127457959		1				1	intron	NM_147191
MMP21	chr10.127462436			1			1	exon	NM_147191
MMP21	chr10.127462707			1			1	exon	NM_147191
MMP21	chr10.127462722			1			1	exon	NM_147191
FANK1	chr10.127584861	1					1	upstream_protein_coding	NM_145235
FANK1	chr10.127585189	1					1	5'UTR	NM_145235
DOCK1	chr10.128898674			1			1	intron	NM_001380
PTPRE	chr10.129733545		1				1	intron	NM_006504
	chr10.129947866	1					1	intergenic
	chr10.130084788	1					1	intergenic
	chr10.130366124		1				1	intergenic
	chr10.130422228					1	1	intergenic
	chr10.130492132			1			1	intergenic
	chr10.130508373	1					1	intergenic
	chr10.130508762				1		1	intergenic
	chr10.130577404			1			1	intergenic
	chr10.131194523				1		1	intergenic
MGMT	chr10.131321497				1		1	intron	NM_002412
EBF3	chr10.131690363			1			1	intron	NM_001005463
	chr10.131927471				1		1	intergenic
	chr10.131927518				1		1	intergenic
	chr10.132098965			1		1	2	intergenic
	chr10.132099762		1				1	intergenic
	chr10.132099953	1					1	intergenic
	chr10.132100125	1					1	intergenic
	chr10.132100150					1	1	intergenic
	chr10.132128293	1					1	intergenic
	chr10.132195831			1			1	intergenic
	chr10.132591296			1			1	intergenic
	chr10.132598751	1					1	intergenic
	chr10.132599734			1			1	intergenic
	chr10.132692959		1				1	intergenic
	chr10.132697716					1	1	intergenic
	chr10.132880936					1	1	intergenic
TCERG1L	chr10.132953813				1		1	intron	NM_174937
TCERG1L	chr10.132953959		1				1	intron	NM_174937
TCERG1L	chr10.133076403				1		1	intron	NM_174937
	chr10.133158256		1				1	intergenic
	chr10.133247572			1			1	intergenic
	chr10.133374273			1			1	intergenic
	chr10.133524109	1					1	intergenic
	chr10.133576515		1				1	intergenic
	chr10.133635457			1			1	intergenic
	chr10.133814331				1		1	intergenic
JAKMIP3	chr10.133924672		1				1	intron	NM_001105521
JAKMIP3	chr10.133937978				1		1	intron	NM_001105521
JAKMIP3	chr10.133961265		1				1	intron	NM_001105521
JAKMIP3	chr10.133979178			1			1	intron	NM_001105521
STK32C	chr10.134043930			1			1	intron	NM_173575
STK32C	chr10.134062547			1			1	intron	NM_173575
STK32C	chr10.134062555			1			1	intron	NM_173575
STK32C	chr10.134062558			1			1	intron	NM_173575
STK32C	chr10.134062564			1			1	intron	NM_173575
STK32C	chr10.134062567			1			1	intron	NM_173575
STK32C	chr10.134063639		1				1	intron	NM_173575
STK32C	chr10.134111278			1			1	intron	NM_173575
	chr10.134144401			1			1	intergenic
LRRC27	chr10.134170251	1					1	NonCodingRNA	NR_026559
	chr10.134202777	1					1	intergenic
PWWP2B	chr10.134218580	1					1	exon	NM_001098637
PWWP2B	chr10.134227182					1	1	intron	NM_001098637
	chr10.134279394	1					1	intergenic
	chr10.134279397	1					1	intergenic
	chr10.134323093					1	1	intergenic
	chr10.134323140					1	1	intergenic
INPP5A	chr10.134372415		1				1	intron	NM_005539
INPP5A	chr10.134388681				1		1	intron	NM_005539
INPP5A	chr10.134392738	1					1	intron	NM_005539
INPP5A	chr10.134406783				1		1	intron	NM_005539
INPP5A	chr10.134597686			1			1	downstream_protein_coding	NM_005539
NKX6-2	chr10.134598290				1		1	downstream_protein_coding	NM_177400
	chr10.134606815	1					1	intergenic
	chr10.134607672		1				1	intergenic
	chr10.134610535		1				1	intergenic
TTC40	chr10.134649947					1	1	intron	NM_001200049
TTC40	chr10.134649982		1				1	intron	NM_001200049
TTC40	chr10.134740532		1				1	intron	NM_001200049
	chr10.134775149	1					1	intergenic
LOC399829	chr10.134785521		1				1	NonCodingRNA	NR_046231
LOC399829	chr10.134788083	1					1	NonCodingRNA	NR_046231
	chr10.134801360	1					1	intergenic
	chr10.134829869			1			1	intergenic
	chr10.134843739	1					1	intergenic
	chr10.134853799		1				1	intergenic
	chr10.134875930			1			1	intergenic
	chr10.134896838			1			1	intergenic
	chr10.134899638	1					1	intergenic
GPR123	chr10.134902580				1		1	intron	NM_001083909
GPR123	chr10.134912435					1	1	intron	NM_001083909
GPR123	chr10.134943284				1		1	3'UTR	NM_001083909
KNDC1	chr10.134995038	1					1	intron	NM_152643
KNDC1	chr10.135017835			1			1	intron	NM_152643
UTF1	chr10.135045353		1				1	downstream_protein_coding	NM_003577
	chr10.135067993				1		1	intergenic
	chr10.135073499					1	1	intergenic
TUBGCP2	chr10.135092882	1					1	3'UTR	NM_001256618
PAOX	chr10.135193226			1			1	intron	NM_207128
PAOX	chr10.135202522			1			1	exon	NM_207128
SCART1	chr10.135273307		1				1	NonCodingRNA	NR_002934
SCART1	chr10.135278951			1			1	NonCodingRNA	NR_002934
SYCE1	chr10.135379308					1	1	intron	NM_130784
SYCE1	chr10.135379318				1		1	intron	NM_130784
	chr10.13601793				1		1	intergenic
	chr10.13601843				1		1	intergenic
FRMD4A	chr10.13862957			1			1	intron	NM_018027
ADARB2	chr10.1405360				1		1	exon	NM_018702
ADARB2	chr10.1405391	1					1	exon	NM_018702
ADARB2	chr10.1449590		1				1	intron	NM_018702
FAM107B	chr10.14805596	1					1	intron	NM_001282695
	chr10.15077236		1				1	intergenic
	chr10.15238422					1	1	intergenic
FAM171A1	chr10.15255870	1					1	exon	NM_001010924
FAM171A1	chr10.15304199		1				1	intron	NM_001010924
ITGA8	chr10.15562615		1				1	intron	NM_003638
PTER	chr10.16541533				1		1	intron	NM_001261838
PTER	chr10.16541581				1		1	intron	NM_001261838
C1QL3	chr10.16561629	1					1	intron	NM_001010908
CUBN	chr10.17125276				1		1	intron	NM_001081
PLXDC2	chr10.20233854		1				1	intron	NM_001282736
PLXDC2	chr10.20399615	1					1	intron	NM_001282736
	chr10.2143226				1		1	intergenic
	chr10.21578071				1		1	intergenic
	chr10.21578118		1				1	intergenic
	chr10.21799266	1					1	intergenic
MLLT10	chr10.21832198	1					1	intron	NM_001195630
LOC100499489	chr10.22725538	1					1	NonCodingRNA	NR_036533
KIAA1217	chr10.24374119	1					1	intron	NM_001098500
KIAA1217	chr10.24374121	1					1	intron	NM_001098500
KIAA1217	chr10.24374131	1					1	intron	NM_001098500
KIAA1217	chr10.24374137	1					1	intron	NM_001098500
	chr10.24858378		1				1	intergenic
	chr10.25261174		1				1	intergenic
	chr10.2543889			1			1	intergenic
	chr10.2544049				1		1	intergenic
MYO3A	chr10.26448005	1					1	intron	NM_017433
GAD2	chr10.26525322	1					1	intron	NM_001134366
	chr10.27235084	1					1	intergenic
PTCHD3	chr10.27702693			1			1	exon	NM_001034842
PTCHD3	chr10.27702916			1			1	exon	NM_001034842
PTCHD3	chr10.27702933	1					1	exon	NM_001034842
PTCHD3	chr10.27703072		1				1	exon	NM_001034842
	chr10.2798079					1	1	intergenic
	chr10.29060366		1				1	intergenic
	chr10.29431777		1				1	intergenic
	chr10.29431779		1				1	intergenic
	chr10.29431804		1				1	intergenic
	chr10.29431811		1				1	intergenic
	chr10.2992509		1				1	intergenic
	chr10.2992554		1				1	intergenic
KIAA1462	chr10.30319458	1					1	intron	NM_020848
	chr10.30452925			1			1	intergenic
	chr10.30452927			1			1	intergenic
	chr10.30452937			1			1	intergenic
	chr10.30872948					1	1	intergenic
	chr10.32430464			1			1	intergenic
ITGB1	chr10.33227878					1	1	intron	NM_133376
	chr10.3325991	1					1	intergenic
NRP1	chr10.33556889			1			1	intron	NM_001024629
PARD3	chr10.35084200		1				1	intron	NM_001184792
	chr10.35190243	1					1	intergenic
	chr10.35195448	1					1	intergenic
	chr10.35254005	1					1	intergenic
	chr10.3710248	1					1	intergenic
	chr10.37395702	1					1	intergenic
	chr10.3763364	1					1	intergenic
	chr10.37991221	1					1	intergenic
	chr10.3805441			1			1	intergenic
HSD17B7P2	chr10.38645406					1	1	NonCodingRNA	NR_003086
LINC00999	chr10.38738745	1					1	NonCodingRNA	NR_024497
DIP2C	chr10.391537	1					1	intron	NM_014974
	chr10.42737791		1				1	intergenic
LINC00839	chr10.42971809		1				1	NonCodingRNA	NR_026827
	chr10.43447699	1					1	intergenic
RASGEF1A	chr10.43725514					1	1	intron	NM_145313
DIP2C	chr10.440392	1					1	intron	NM_014974
DIP2C	chr10.440409	1					1	intron	NM_014974
DIP2C	chr10.440421	1					1	intron	NM_014974
	chr10.44175121	1					1	intergenic
	chr10.44181791	1			1		2	intergenic
	chr10.44501318				1		1	intergenic
TMEM72-AS1	chr10.45325030			1			1	NonCodingRNA	NR_033842
TMEM72-AS1	chr10.45383342	1					1	NonCodingRNA	NR_033842
	chr10.4591195			1			1	intergenic
NPY4R	chr10.47083600	1					1	5'UTR	NM_005972
GDF10	chr10.48426867				1		1	intron	NM_004962
GDF10	chr10.48427586				1		1	intron	NM_004962
	chr10.48572356				1		1	intergenic
DRGX	chr10.50577637	1					1	intron	NM_001276451
	chr10.50977130			1			1	intergenic
	chr10.51542124	1					1	intergenic
PRKG1	chr10.53755935		1				1	intron	NM_006258
	chr10.54709357		1				1	intergenic
	chr10.5508978					1	1	intergenic
	chr10.5508980					1	1	intergenic
	chr10.5648702			1			1	intergenic
ASB13	chr10.5682694		1				1	NonCodingRNA	NR_024581
	chr10.56955124		1				1	intergenic
	chr10.58155724			1			1	intergenic
	chr10.58155773			1			1	intergenic
	chr10.58518355			1			1	intergenic
	chr10.58518402			1			1	intergenic
	chr10.58930254		1				1	intergenic
	chr10.6317247		1				1	intergenic
DIP2C	chr10.634525		1				1	intron	NM_014974
ARID5B	chr10.63809170			1			1	5'UTR	NM_001244638
NRBF2	chr10.64893187		1				1	5'UTR	NM_030759
NRBF2	chr10.64893214		1				1	5'UTR	NM_030759
	chr10.66336160		1				1	intergenic
DIP2C	chr10.672572	1					1	intron	NM_014974
DIP2C	chr10.675891				1		1	intron	NM_014974
DIP2C	chr10.682848			1			1	intron	NM_014974
PBLD	chr10.70041612	1					1	downstream_protein_coding	NM_022129
	chr10.70582265					1	1	intergenic
	chr10.7084401		1				1	intergenic
	chr10.71199355		1				1	intergenic
	chr10.71495210			1			1	intergenic
COL13A1	chr10.71615434				1		1	intron	NM_001130103
COL13A1	chr10.71676131		1				1	intron	NM_001130103
LRRC20	chr10.72068153		1				1	intron	NM_001278213
LRRC20	chr10.72069635			1			1	intron	NM_001278213
ADAMTS14	chr10.72431779				1		1	upstream_protein_coding	NM_080722
	chr10.72678237				1		1	intergenic
UNC5B	chr10.72996262	1					1	intron	NM_001244889
CDH23	chr10.73289927	1					1	intron	NM_001171932
CDH23	chr10.73435994	1					1	intron	NM_001171931
CDH23	chr10.73498624	1					1	intron	NM_022124
C10orf54	chr10.73525884					1	1	intron	NM_022153
CDH23	chr10.73533960			1			1	intron	NM_022124
PSAP	chr10.73609282				1		1	intron	NM_002778
	chr10.73631067					1	1	intergenic
SPOCK2	chr10.73844140	1					1	intron	NM_001244950
	chr10.74069288			1			1	intergenic
	chr10.743286			1			1	intergenic
USP54	chr10.75284014		1				1	intron	NM_152586
MYOZ1	chr10.75394842			1			1	intron	NM_021245
NDST2	chr10.75565704	1					1	exon	NM_003635
	chr10.75704353		1				1	intergenic
	chr10.76573203			1			1	intergenic
	chr10.76573428	1					1	intergenic
	chr10.77001010			1			1	intergenic
TAF3	chr10.7907571			1			1	intron	NM_031923
KCNMA1	chr10.79293387	1					1	intron	NM_001161353
	chr10.80141196	1					1	intergenic
TAF3	chr10.8024522	1					1	intron	NM_031923
	chr10.80512115		1				1	intergenic
	chr10.80626970					1	1	intergenic
	chr10.80673365		1				1	intergenic
	chr10.8069037		1				1	intergenic
ZMIZ1	chr10.80849135	1					1	intron	NM_020338
ZMIZ1	chr10.80874074		1				1	intron	NM_020338
ZMIZ1	chr10.80887130		1				1	intron	NM_020338
ZMIZ1	chr10.80892112			1			1	intron	NM_020338
	chr10.8090235		1				1	intergenic
	chr10.8090258		1				1	intergenic
ZMIZ1	chr10.80947086	1					1	intron	NM_020338
ZMIZ1	chr10.81075062				1		1	3'UTR	NM_020338
	chr10.81095775				1		1	intergenic
ZCCHC24	chr10.81153723		1				1	intron	NM_153367
	chr10.81652469	1					1	intergenic
PLAC9	chr10.81904064		1				1	exon	NM_001012973
	chr10.82012545	1					1	intergenic
	chr10.850683			1			1	intergenic
LARP4B	chr10.853632	1					1	3'UTR	NM_015155
	chr10.87233858	1					1	intergenic
	chr10.87233907	1					1	intergenic
LDB3	chr10.88470153				1		1	intron	NM_007078
BMPR1A	chr10.88682666	1					1	intron	NM_004329
SNCG	chr10.88719121		1				1	intron	NM_003087
SLC16A12	chr10.91295924			1			1	upstream_protein_coding	NM_213606
SLC16A12	chr10.91296018					1	1	upstream_protein_coding	NM_213606
	chr10.93052267		1				1	intergenic
TNKS2	chr10.93567265	1					1	intron	NM_025235
	chr10.94136247			1			1	intergenic
	chr10.94207972				1		1	intergenic
EXOC6	chr10.94735220			1			1	intron	NM_019053
	chr10.94940328					1	1	intergenic
	chr10.94959284			1			1	intergenic
CEP55	chr10.95271908		1				1	intron	NM_018131
CEP55	chr10.95271957		1				1	intron	NM_018131
FFAR4	chr10.95327945		1				1	intron	NM_001195755
RBP4	chr10.95360399		1				1	intron	NM_006744
	chr10.95470593					1	1	intergenic
PLCE1	chr10.95860442	1					1	intron	NM_001165979
SORBS1	chr10.97175331	1					1	intron	NM_001034954
TLL2	chr10.98129797			1			1	intron	NM_012465
SLIT1	chr10.98855499					1	1	intron	NM_003061
SLIT1	chr10.98891672			1			1	intron	NM_003061
ARHGAP19-SLIT1	chr10.98956036	1					1	NonCodingRNA	NR_037909
	chr10.99472236		1				1	intergenic
CRTAC1	chr10.99783985	1					1	intron	NM_001206528
	chr10.99811597				1		1	intergenic
	chr11_gl000202_random.10143	1					1	intergenic
	chr11_gl000202_random.19998		1				1	intergenic
ARHGAP42	chr11.100620224	1					1	intron	NM_152432
AP2A2	chr11.1008337			1			1	intron	NM_001242837
MUC6	chr11.1026768			1			1	intron	NM_005961
MUC6	chr11.1026866				1		1	intron	NM_005961
MUC6	chr11.1029917					1	1	intron	NM_005961
MUC6	chr11.1030732	1					1	exon	NM_005961
	chr11.1040297	1					1	intergenic
	chr11.104148713					1	1	intergenic
GUCY1A2	chr11.106698661	1					1	intron	NM_000855
	chr11.1072238		1				1	intergenic
MUC2	chr11.1079025			1			1	intron	NM_002457
MUC2	chr11.1080041	1					1	intron	NM_002457
DDX10	chr11.108541202		1				1	intron	NM_004398
DDX10	chr11.108541250		1				1	intron	NM_004398
	chr11.111101828	1					1	intergenic
COLCA1	chr11.111169348				1		1	NonCodingRNA	NR_034154
POU2AF1	chr11.111249750		1				1	intron	NM_006235
ALG9	chr11.111734994	1					1	intron	NM_001077692
ALG9	chr11.111735000	1					1	intron	NM_001077692
DIXDC1	chr11.111808334				1		1	intron	NM_001278542
DIXDC1	chr11.111808345				1		1	intron	NM_001278542
NCAM1	chr11.113074310		1				1	intron	NM_001242608
	chr11.113657412		1				1	intergenic
	chr11.113760740			1			1	intergenic
	chr11.113760789			1			1	intergenic
ZBTB16	chr11.113962891		1				1	intron	NM_001018011
ZBTB16	chr11.114053854		1				1	intron	NM_001018011
	chr11.1146630					1	1	intergenic
	chr11.114760625				1		1	intergenic
	chr11.115581849					1	1	intergenic
	chr11.1156286					1	1	intergenic
	chr11.1158834		1				1	intergenic
	chr11.116200422					1	1	intergenic
	chr11.116217824				1		1	intergenic
	chr11.116452266			1			1	intergenic
	chr11.116482762					1	1	intergenic
	chr11.116577961			1			1	intergenic
	chr11.116604712				1		1	intergenic
	chr11.116604761				1		1	intergenic
LOC100652768	chr11.117069788	1					1	NonCodingRNA	NR_045215
RNF214	chr11.117141240				1		1	intron	NM_001278249
RNF214	chr11.117141289				1		1	intron	NM_001278249
CEP164	chr11.117224877			1			1	intron	NM_014956
CEP164	chr11.117224887			1			1	intron	NM_014956
	chr11.117297462		1				1	intergenic
DSCAML1	chr11.117534946			1			1	intron	NM_020693
	chr11.118560029	1					1	intergenic
	chr11.118560032	1					1	intergenic
	chr11.118560034	1					1	intergenic
BCL9L	chr11.118781202			1			1	5'UTR	NM_182557
	chr11.118788401		1				1	intergenic
C2CD2L	chr11.118987153				1		1	3'UTR	NM_014807
ABCG4	chr11.119020689	1					1	exon	NM_001142505
ABCG4	chr11.119031766				1		1	exon	NM_001142505
USP2	chr11.119235204					1	1	intron	NM_001243759
USP2-AS1	chr11.119273915		1				1	NonCodingRNA	NR_034160
PVRL1	chr11.119522965		1				1	intron	NM_203285
PVRL1	chr11.119567545		1				1	intron	NM_203286
	chr11.119650697	1					1	intergenic
	chr11.119667880	1					1	intergenic
	chr11.119728919					1	1	intergenic
TRIM29	chr11.119988101		1				1	intron	NM_012101
POU2F3	chr11.120116052					1	1	intron	NM_014352
POU2F3	chr11.120171390	1					1	intron	NM_014352
	chr11.120381297				1		1	intergenic
GRIK4	chr11.120384498		1				1	intron	NM_014619
GRIK4	chr11.120665819			1			1	intron	NM_001282473
GRIK4	chr11.120708699					1	1	intron	NM_001282473
	chr11.1217851	1					1	intergenic
	chr11.1226434	1					1	intergenic
	chr11.124069880				1		1	intergenic
	chr11.1241255	1					1	intergenic
MUC5B	chr11.1243449			1			1	upstream_protein_coding	NM_002458
ROBO3	chr11.124738119			1			1	intron	NM_022370
PKNOX2	chr11.125105276		1				1	intron	NM_022062
FEZ1	chr11.125351578		1				1	intron	NM_005103
	chr11.125572262					1	1	intergenic
CDON	chr11.125830798			1			1	3'UTR	NM_001243597
CDON	chr11.125830847			1			1	exon	NM_001243597
ST3GAL4-AS1	chr11.126224783				1		1	NonCodingRNA	NR_033839
	chr11.126291474	1					1	intergenic
KIRREL3	chr11.126301247	1					1	exon	NM_001161707
KIRREL3	chr11.126301296	1					1	exon	NM_001161707
KIRREL3	chr11.126399109		1				1	intron	NM_001161707
KIRREL3	chr11.126422500	1					1	intron	NM_001161707
ETS1	chr11.128333102	1					1	intron	NM_001162422
ETS1	chr11.128419263	1					1	intron	NM_001143820
FLI1	chr11.128646796		1				1	intron	NM_002017
FLI1	chr11.128647107			1			1	intron	NM_002017
	chr11.128694634					1	1	intergenic
KCNJ5	chr11.128781826		1				1	exon	NM_000890
ZBTB44	chr11.130151533				1		1	intron	NM_014155
	chr11.130477740					1	1	intergenic
SNX19	chr11.130785931	1					1	5'UTR	NM_014758
TOLLIP	chr11.1314491	1					1	intron	NM_019009
NTM	chr11.131510121	1					1	intron	NM_001048209
NTM	chr11.131542931		1				1	intron	NM_001048209
NTM	chr11.131557469	1					1	intron	NM_001048209
OPCML	chr11.132662919	1					1	intron	NM_002545
OPCML	chr11.132662952	1					1	intron	NM_002545
OPCML	chr11.132812728		1				1	intron	NM_002545
OPCML	chr11.132952067		1				1	intron	NM_001012393
OPCML	chr11.132952072		1				1	intron	NM_001012393
	chr11.1332096	1					1	intergenic
	chr11.133523099	1					1	intergenic
IGSF9B	chr11.133790058	1					1	exon	NM_001277285
IGSF9B	chr11.133790344	1					1	exon	NM_001277285
	chr11.133869455					1	1	intergenic
	chr11.133869601	1					1	intergenic
LOC100128239	chr11.133904255				1		1	NonCodingRNA	NR_027276
JAM3	chr11.133939634			1			1	intron	NM_001205329
GLB1L2	chr11.134231738			1			1	intron	NM_138342
	chr11.134405780					1	1	intergenic
	chr11.134405792					1	1	intergenic
	chr11.134632248	1					1	intergenic
	chr11.134946275			1			1	intergenic
	chr11.1358970				1		1	intergenic
	chr11.1371087		1				1	intergenic
	chr11.1403059			1			1	intergenic
BRSK2	chr11.1418707	1					1	intron	NM_003957
BRSK2	chr11.1423738					1	1	intron	NM_003957
RRAS2	chr11.14350505	1					1	intron	NM_001177315
	chr11.14462685				1		1	intergenic
BRSK2	chr11.1477620		1				1	exon	NM_001256630
MOB2	chr11.1506887				1		1	intron	NM_001172223
DUSP8	chr11.1578650	1					1	exon	NM_004420
	chr11.15963081			1			1	intergenic
KRTAP5-5	chr11.1651220			1			1	exon	NM_001001480
MOB2	chr11.1662018		1				1	intron	NM_053005
PLEKHA7	chr11.16812608			1			1	exon	NM_175058
PLEKHA7	chr11.16812631			1			1	exon	NM_175058
PLEKHA7	chr11.17034731					1	1	intron	NM_175058
PLEKHA7	chr11.17034844				1		1	intron	NM_175058
	chr11.17094618			1			1	intergenic
OTOG	chr11.17621360	1					1	intron	NM_001277269
	chr11.18067693	1					1	intergenic
	chr11.186212		1				1	intergenic
	chr11.1872660		1				1	intergenic
LSP1	chr11.1875282				1		1	intron	NM_002339
LSP1	chr11.1875627	1					1	intron	NM_002339
PTPN5	chr11.18766936	1					1	intron	NM_032781
PTPN5	chr11.18766980	1					1	intron	NM_032781
	chr11.189633			1		1	2	intergenic
LSP1	chr11.1904307					1	1	intron	NM_001013255
TNNT3	chr11.1959246		1				1	intron	NM_001042780
MRPL23	chr11.1967966			1			1	upstream_protein_coding	NM_021134
	chr11.1993705		1				1	intergenic
	chr11.2019255					1	1	intergenic
	chr11.2019264					1	1	intergenic
	chr11.2056770					1	1	intergenic
SLC6A5	chr11.20672606		1				1	intron	NM_004211
	chr11.2143605	1					1	intergenic
IGF2	chr11.2154923				1		1	intron	NM_000612
	chr11.21774046	1					1	intergenic
TH	chr11.2187991			1			1	exon	NM_000360
TH	chr11.2188012			1			1	intron	NM_000360
	chr11.2233176	1					1	intergenic
	chr11.2237252				1		1	intergenic
	chr11.2282518			1			1	intergenic
ASCL2	chr11.2291598					1	1	5'UTR	NM_005170
ASCL2	chr11.2291603					1	1	5'UTR	NM_005170
	chr11.2296922	1					1	intergenic
	chr11.2308626					1	1	intergenic
	chr11.2390314		1				1	intergenic
CD81	chr11.2402285		1				1	intron	NM_004356
	chr11.24408164	1					1	intergenic
KCNQ1	chr11.2481475		1				1	intron	NM_000218
KCNQ1	chr11.2482716		1				1	5'UTR	NM_181798
KCNQ1	chr11.2487039		1				1	intron	NM_181798
KCNQ1	chr11.2557213		1				1	intron	NM_181798
	chr11.25828366				1		1	intergenic
	chr11.25828413				1		1	intergenic
KCNQ1	chr11.2590897	1					1	intron	NM_181798
KCNQ1	chr11.2590906	1					1	intron	NM_181798
KCNQ1	chr11.2755645			1			1	intron	NM_181798
KCNQ1	chr11.2813296		1				1	intron	NM_181798
KCNQ1	chr11.2833202		1				1	intron	NM_181798
KCNQ1	chr11.2859927					1	1	intron	NM_181798
	chr11.2890450			1			1	intergenic
	chr11.2890479			1			1	intergenic
ATHL1	chr11.289828				1		1	exon	NM_025092
	chr11.2898718					1	1	intergenic
SLC22A18AS	chr11.2925073	1					1	5'UTR	NM_007105
CARS	chr11.3071296		1				1	intron	NM_001194997
CARS	chr11.3071337		1				1	intron	NM_001194997
IFITM1	chr11.316007			1			1	downstream_protein_coding	NM_003641
OSBPL5	chr11.3160477		1				1	intron	NM_145638
	chr11.316384		1				1	intergenic
	chr11.316424		1				1	intergenic
OSBPL5	chr11.3166625	1					1	intron	NM_145638
PAX6	chr11.31824280		1				1	exon	NM_001258465
DKFZp686K1684	chr11.31904537					1	1	NonCodingRNA	NR_033971
	chr11.3215458		1				1	intergenic
MRGPRG-AS1	chr11.3242201	1					1	NonCodingRNA	NR_027138
	chr11.3244486		1				1	intergenic
MRGPRE	chr11.3253928		1				1	upstream_protein_coding	NM_001039165
MRGPRE	chr11.3253970			1			1	upstream_protein_coding	NM_001039165
MRGPRE	chr11.3253974			1			1	upstream_protein_coding	NM_001039165
	chr11.3277822	1					1	intergenic
TCP11L1	chr11.33088080			1			1	intron	NM_001145541
KIAA1549L	chr11.33571139		1				1	intron	NM_012194
	chr11.3363198	1					1	intergenic
LOC650368	chr11.3429964	1					1	NonCodingRNA	NR_024248
LOC650368	chr11.3429976	1					1	NonCodingRNA	NR_024248
	chr11.34621346	1					1	intergenic
NUP98	chr11.3778292	1					1	intron	NM_139131
	chr11.38057024	1					1	intergenic
B4GALNT4	chr11.381785		1				1	exon	NM_178537
B4GALNT4	chr11.381952	1					1	3'UTR	NM_178537
RHOG	chr11.3858018				1		1	intron	NM_001665
	chr11.40019237	1					1	intergenic
PKP3	chr11.403211		1				1	exon	NM_007183
PKP3	chr11.403224		1				1	exon	NM_007183
SIGIRR	chr11.406644					1	1	intron	NM_001135054
SIGIRR	chr11.406656					1	1	intron	NM_001135054
	chr11.4304487			1			1	intergenic
	chr11.43538238					1	1	intergenic
	chr11.44553121		1				1	intergenic
	chr11.44729753	1					1	intergenic
	chr11.44733534			1			1	intergenic
	chr11.44978983	1					1	intergenic
	chr11.4517969	1					1	intergenic
	chr11.45836677	1					1	intergenic
	chr11.45836727	1					1	intergenic
	chr11.45845583			1			1	intergenic
GYLTL1B	chr11.45943641		1				1	intron	NM_152312
	chr11.46195360	1					1	intergenic
DGKZ	chr11.46389438					1	1	intron	NM_001105540
PACSIN3	chr11.47207363	1					1	5'UTR	NM_001184975
SPI1	chr11.47391572					1	1	intron	NM_003120
SPI1	chr11.47399893			1			1	exon	NM_003120
SLC39A13	chr11.47437653					1	1	3'UTR	NM_001128225
FNBP4	chr11.47759574	1					1	intron	NM_015308
	chr11.47914604			1			1	intergenic
	chr11.48921755	1					1	intergenic
LOC440040	chr11.49819881				1		1	NonCodingRNA	NR_027044
	chr11.50129717				1		1	intergenic
LOC441601	chr11.50257099	1					1	NonCodingRNA	NR_003034
LOC441601	chr11.50257103	1					1	NonCodingRNA	NR_003034
LOC441601	chr11.50257278			1			1	NonCodingRNA	NR_003034
HRAS	chr11.532408	1					1	3'UTR	NM_005343
	chr11.55640324					1	1	intergenic
	chr11.56099350	1					1	intergenic
APLNR	chr11.57004263	1					1	exon	NM_005161
SSRP1	chr11.57097765				1		1	exon	NM_003146
SSRP1	chr11.57097812				1		1	exon	NM_003146
	chr11.58442217				1		1	intergenic
	chr11.5959985			1			1	intergenic
	chr11.60081077				1		1	intergenic
	chr11.60110902			1			1	intergenic
MS4A7	chr11.60162199			1			1	3'UTR	NM_206940
MS4A7	chr11.60162249			1			1	3'UTR	NM_206940
	chr11.60582824		1				1	intergenic
SLC15A3	chr11.60718546					1	1	exon	NM_016582
DAK	chr11.61113870	1					1	exon	NM_015533
DAK	chr11.61113918	1					1	exon	NM_015533
IRF7	chr11.613991		1				1	exon	NM_004031
DAGLA	chr11.61448244		1				1	intron	NM_006133
IRF7	chr11.614855		1				1	exon	NM_004031
DAGLA	chr11.61503096	1					1	exon	NM_006133
DAGLA	chr11.61503143	1					1	intron	NM_006133
DKFZP434K028	chr11.61523911	1					1	NonCodingRNA	NR_026882
IRF7	chr11.615334			1			1	5'UTR	NM_004031
	chr11.61983417	1					1	intergenic
	chr11.62193981		1				1	intergenic
	chr11.62194057					1	1	intergenic
AHNAK	chr11.62211610	1					1	intron	NM_024060
AHNAK	chr11.62273409		1				1	intron	NM_024060
LRRN4CL	chr11.62455159				1		1	3'UTR	NM_203422
TTC9C	chr11.62498944				1		1	intron	NM_173810
	chr11.62693614					1	1	intergenic
CCKBR	chr11.6292299		1				1	exon	NM_176875
RCOR2	chr11.63683642			1			1	intron	NM_173587
MACROD1	chr11.63766934					1	1	intron	NM_014067
MACROD1	chr11.63817557	1					1	intron	NM_014067
MACROD1	chr11.63817605	1					1	intron	NM_014067
MACROD1	chr11.63827432	1					1	intron	NM_014067
MACROD1	chr11.63845999		1				1	intron	NM_014067
MACROD1	chr11.63901249		1				1	intron	NM_014067
MACROD1	chr11.63912214	1					1	intron	NM_014067
STIP1	chr11.63972859		1				1	downstream_protein_coding	NM_006819
FERMT3	chr11.63990706				1		1	intron	NM_031471
PLCB3	chr11.64029197				1		1	intron	NM_001184883
	chr11.64177255			1			1	intergenic
APBB1	chr11.6425117		1				1	intron	NM_001257325
SLC22A11	chr11.64325868	1					1	intron	NM_018484
NRXN2	chr11.64374461				1		1	3'UTR	NM_138734
NRXN2	chr11.64374510				1		1	3'UTR	NM_138734
NRXN2	chr11.64405954	1					1	intron	NM_138734
	chr11.64739412				1		1	intergenic
	chr11.64777960				1		1	intergenic
SPDYC	chr11.64938448		1				1	intron	NM_001008778
SLC22A20	chr11.65005328	1					1	NonCodingRNA	NR_033396
	chr11.65081012	1					1	intergenic
FRMD8	chr11.65172691			1			1	intron	NM_031904
SCYL1	chr11.65291989		1				1	upstream_protein_coding	NM_020680
LTBP3	chr11.65319748		1				1	exon	NM_001130144
EHBP1L1	chr11.65352605				1		1	exon	NM_001099409
	chr11.65512843		1				1	intergenic
AP5B1	chr11.65546184		1				1	exon	NM_138368
AP5B1	chr11.65547235			1			1	exon	NM_138368
OVOL1	chr11.65560819			1			1	intron	NM_004561
	chr11.65571441	1					1	intergenic
EFEMP2	chr11.65639637					1	1	NonCodingRNA	NR_037718
CST6	chr11.65779676	1					1	exon	NM_001323
CATSPER1	chr11.65784034		1				1	downstream_protein_coding	NM_053054
DEAF1	chr11.659740			1			1	intron	NM_021008
CD248	chr11.66084534			1			1	upstream_protein_coding	NM_020404
	chr11.66167022					1	1	intergenic
	chr11.66177592	1					1	intergenic
	chr11.66179783	1					1	intergenic
	chr11.66355755	1					1	intergenic
RBM14	chr11.66383249		1				1	upstream_protein_coding	NM_001198837
PC	chr11.66644525			1			1	intron	NM_022172
PC	chr11.66644574			1			1	intron	NM_022172
SYT12	chr11.66812262			1			1	intron	NM_177963
	chr11.66852577			1			1	intergenic
LOC100130987	chr11.67121640		1				1	NonCodingRNA	NR_024469
CARNS1	chr11.67182672		1				1	upstream_protein_coding	NM_001166222
CARNS1	chr11.67186442					1	1	exon	NM_001166222
PITPNM1	chr11.67270131	1					1	exon	NM_001130848
PITPNM1	chr11.67270179	1					1	exon	NM_001130848
CDK2AP2	chr11.67274924		1				1	NonCodingRNA	NR_073484
UNC93B1	chr11.67758544		1				1	downstream_protein_coding	NM_030930
ALDH3B1	chr11.67777906		1				1	intron	NM_001030010
ALDH3B1	chr11.67796085	1					1	3'UTR	NM_001030010
ALDH3B1	chr11.67796113	1					1	3'UTR	NM_001030010
	chr11.67805274		1				1	intergenic
	chr11.68075814				1		1	intergenic
LRP5	chr11.68139636					1	1	intron	NM_002335
LRP5	chr11.68139685	1					1	intron	NM_002335
LRP5	chr11.68141424		1				1	intron	NM_002335
LRP5	chr11.68145331			1			1	intron	NM_002335
	chr11.68221931	1					1	intergenic
	chr11.68419149		1				1	intergenic
MTL5	chr11.68476691	1					1	intron	NM_004923
CPT1A	chr11.68580060		1				1	intron	NM_001876
CPT1A	chr11.68580065		1				1	intron	NM_001876
	chr11.68643051				1		1	intergenic
	chr11.68728883	1					1	intergenic
MRGPRF	chr11.68772808				1		1	exon	NM_001098515
MRGPRF	chr11.68773351	1					1	exon	NM_001098515
	chr11.68795062	1					1	intergenic
	chr11.68859894					1	1	intergenic
	chr11.68894656					1	1	intergenic
	chr11.68960073				1		1	intergenic
	chr11.69019253				1		1	intergenic
	chr11.69054515	1					1	intergenic
DEAF1	chr11.691193					1	1	intron	NM_021008
	chr11.69206477		1				1	intergenic
	chr11.69229617		1				1	intergenic
	chr11.69283732					1	1	intergenic
	chr11.69283958				1		1	intergenic
	chr11.69285968		1				1	intergenic
	chr11.69285970		1				1	intergenic
	chr11.69286506	1					1	intergenic
	chr11.69360279			1			1	intergenic
	chr11.69360329			1			1	intergenic
ORAOV1	chr11.69484512	1					1	intron	NM_153451
	chr11.69612107		1	1			2	intergenic
	chr11.69612115		1	1			2	intergenic
	chr11.69677267					1	1	intergenic
	chr11.69706539	1					1	intergenic
	chr11.69706563	1					1	intergenic
ANO1	chr11.69967186			1			1	NonCodingRNA	NR_030691
ANO1	chr11.70008249					1	1	NonCodingRNA	NR_030691
ANO1	chr11.70027494	1					1	NonCodingRNA	NR_030691
SHANK2	chr11.70350981	1					1	intron	NM_133266
SHANK2	chr11.70432884				1		1	intron	NM_133266
SHANK2	chr11.70507825			1			1	exon	NM_133266
SHANK2	chr11.70588843					1	1	intron	NM_012309
SHANK2	chr11.70589018	1					1	intron	NM_012309
SHANK2	chr11.70713511	1					1	intron	NM_012309
SHANK2	chr11.70802819		1				1	intron	NM_012309
SHANK2	chr11.70863978		1				1	intron	NM_012309
RBMXL2	chr11.7110171	1					1	5'UTR	NM_014469
RBMXL2	chr11.7110194	1					1	5'UTR	NM_014469
RBMXL2	chr11.7110196		1				1	5'UTR	NM_014469
NADSYN1	chr11.71191380			1			1	intron	NM_018161
KRTAP5-10	chr11.71278482	1					1	downstream_protein_coding	NM_001012710
	chr11.71283381			1			1	intergenic
	chr11.71359528		1				1	intergenic
	chr11.71554986	1					1	intergenic
INPPL1	chr11.71949863				1		1	3'UTR	NM_001567
PHOX2A	chr11.71954825		1				1	intron	NM_005169
EPS8L2	chr11.720494		1				1	intron	NM_022772
EPS8L2	chr11.720532					1	1	intron	NM_022772
PDE2A	chr11.72300771		1				1	intron	NM_001143839
ARAP1	chr11.72453119			1			1	intron	NM_001040118
P2RY6	chr11.73003742				1		1	intron	NM_001277204
ARHGEF17	chr11.73062097			1			1	intron	NM_014786
RELT	chr11.73091531			1			1	intron	NM_032871
RELT	chr11.73108439	1					1	3'UTR	NM_032871
PLEKHB1	chr11.73372596		1				1	exon	NM_001130036
	chr11.74394429		1				1	intergenic
KLHL35	chr11.75139499	1					1	exon	NM_001039548
KLHL35	chr11.75139520	1					1	exon	NM_001039548
KLHL35	chr11.75139523	1					1	exon	NM_001039548
KLHL35	chr11.75139534	1					1	exon	NM_001039548
KLHL35	chr11.75139544	1					1	exon	NM_001039548
GDPD5	chr11.75207158	1					1	intron	NM_030792
GDPD5	chr11.75207208	1					1	intron	NM_030792
	chr11.76013549			1			1	intergenic
	chr11.76383690			1			1	intergenic
TSKU	chr11.76495784	1		1			2	intron	NM_015516
TSKU	chr11.76507687	1					1	exon	NM_015516
MYO7A	chr11.76840405	1					1	intron	NM_001127179
MYO7A	chr11.76849297			1			1	intron	NM_001127179
NDUFC2-KCTD14	chr11.77760687				1		1	intron	NM_001203261
	chr11.783281			1			1	intergenic
TENM4	chr11.78612054		1				1	intron	NM_001098816
TENM4	chr11.78780949				1		1	exon	NM_001098816
CEND1	chr11.788406		1				1	exon	NM_016564
	chr11.79575742			1			1	intergenic
TUB	chr11.8061266	1					1	intron	NM_003320
TUB	chr11.8084381	1					1	intron	NM_003320
	chr11.83027980	1					1	intergenic
	chr11.8350903					1	1	intergenic
NOX4	chr11.89300346		1				1	intron	NM_001143837
MTNR1B	chr11.92702830			1			1	5'UTR	NM_005959
	chr11.93928196					1	1	intergenic
FUT4	chr11.94278461		1				1	exon	NM_002033
	chr11.94770924	1					1	intergenic
	chr11.94770934	1					1	intergenic
AP2A2	chr11.992121		1				1	intron	NM_001242837
ANKS1B	chr12.100116914		1				1	intron	NM_152788
SCYL2	chr12.100714050			1			1	intron	NM_017988
	chr12.101039246	1					1	intergenic
ANO4	chr12.101189080	1					1	intron	NM_178826
	chr12.102326687	1					1	intergenic
RAD52	chr12.1025596	1					1	exon	NM_134424
CHST11	chr12.104900791					1	1	intron	NM_001173982
NUAK1	chr12.106477662		1				1	exon	NM_014840
BTBD11	chr12.107767729	1	1				2	intron	NM_001018072
SART3	chr12.108938229	1					1	exon	NM_014706
SART3	chr12.108938277	1					1	intron	NM_014706
CORO1C	chr12.109049470			1			1	intron	NM_001105237
SVOP	chr12.109459024		1				1	upstream_protein_coding	NM_018711
MVK	chr12.110029140					1	1	exon	NM_000431
	chr12.110691113				1		1	intergenic
	chr12.111267827	1					1	intergenic
CCDC63	chr12.111331224	1					1	intron	NM_001286243
	chr12.111370122			1			1	intergenic
CUX2	chr12.111506221					1	1	intron	NM_015267
CUX2	chr12.111506343	1					1	intron	NM_015267
	chr12.111812507	1					1	intergenic
ACAD10	chr12.112124557		1				1	intron	NM_001136538
HECTD4	chr12.112819093				1		1	intron	NM_001109662
OAS2	chr12.113444738	1					1	intron	NM_002535
OAS2	chr12.113444787	1					1	intron	NM_002535
RASAL1	chr12.113550148			1			1	intron	NM_001193521
TPCN1	chr12.113684711	1					1	intron	NM_017901
	chr12.113920056			1			1	intergenic
	chr12.113952744			1			1	intergenic
	chr12.114007805	1					1	intergenic
	chr12.114087081			1			1	intergenic
	chr12.114102330		1				1	intergenic
	chr12.114123213					1	1	intergenic
	chr12.114200438				1		1	intergenic
	chr12.114633603	1					1	intergenic
	chr12.115818363		1				1	intergenic
	chr12.116872219	1					1	intergenic
	chr12.116876746	1					1	intergenic
	chr12.116974719	1					1	intergenic
	chr12.117055335	1					1	intergenic
	chr12.117055384	1					1	intergenic
FBXW8	chr12.117465713				1		1	intron	NM_012174
	chr12.117470976	1					1	intergenic
FBXO21	chr12.117593193				1		1	intron	NM_015002
	chr12.117642167	1					1	intergenic
NOS1	chr12.117703236	1					1	exon	NM_001204213
	chr12.117823962			1			1	intergenic
KSR2	chr12.118198893				1		1	exon	NM_173598
SRRM4	chr12.119507046				1		1	intron	NM_194286
CCDC60	chr12.119798167	1					1	intron	NM_178499
RNU6-19P	chr12.12009385				1		1	NonCodingRNA	NR_046487
GCN1L1	chr12.120597913	1					1	intron	NM_006836
RNF10	chr12.120973751	1					1	intron	NM_014868
RNF10	chr12.120973771	1					1	intron	NM_014868
HNF1A	chr12.121437321	1					1	exon	NM_000545
HNF1A	chr12.121438431			1			1	intron	NM_000545
KDM2B	chr12.121890503		1				1	intron	NM_001005366
KDM2B	chr12.122014850	1					1	intron	NM_001005366
LOC338799	chr12.122235980	1					1	NonCodingRNA	NR_002809
BCL7A	chr12.122461854		1				1	intron	NM_020993
MLXIP	chr12.122522961				1		1	intron	NM_014938
MLXIP	chr12.122523006				1		1	intron	NM_014938
LRRC43	chr12.122685489		1				1	intron	NM_001098519
B3GNT4	chr12.122691217					1	1	exon	NM_030765
OGFOD2	chr12.123462942			1			1	intron	NM_024623
PITPNM2	chr12.123469358	1					1	3'UTR	NM_020845
PITPNM2	chr12.123469375	1					1	3'UTR	NM_020845
PITPNM2	chr12.123518830				1		1	intron	NM_020845
PITPNM2	chr12.123526205	1					1	intron	NM_020845
ZNF664-FAM101A	chr12.124670553			1			1	intron	NM_001204299
ZNF664-FAM101A	chr12.124672195	1					1	intron	NM_001204299
NCOR2	chr12.124888828				1		1	intron	NM_001206654
NCOR2	chr12.124912461		1				1	intron	NM_001206654
NCOR2	chr12.124922835				1		1	intron	NM_001206654
NCOR2	chr12.124922854				1		1	intron	NM_001206654
NCOR2	chr12.124941334					1	1	intron	NM_001206654
NCOR2	chr12.124989842					1	1	intron	NM_001206654
NCOR2	chr12.125002049	1					1	intron	NM_001206654
NCOR2	chr12.125031357			1			1	intron	NM_001206654
NCOR2	chr12.125035444	1					1	intron	NM_001206654
NCOR2	chr12.125037121			1			1	intron	NM_001206654
	chr12.125077737			1			1	intergenic
	chr12.125139747		1				1	intergenic
	chr12.125234355		1				1	intergenic
	chr12.125413124				1		1	intergenic
	chr12.125731275		1				1	intergenic
TMEM132B	chr12.125896266	1					1	intron	NM_052907
TMEM132B	chr12.125920269		1	1			2	intron	NM_052907
	chr12.126345843	1					1	intergenic
	chr12.127544951				1		1	intergenic
	chr12.128675426					1	1	intergenic
TMEM132C	chr12.128865982		1				1	intron	NM_001136103
	chr12.129266218		1				1	intergenic
SLC15A4	chr12.129280457			1			1	intron	NM_145648
SLC15A4	chr12.129280465			1			1	intron	NM_145648
GLT1D1	chr12.129417309		1				1	intron	NM_144669
GLT1D1	chr12.129417324					1	1	intron	NM_144669
TMEM132D	chr12.130059895					1	1	intron	NM_133448
	chr12.130508734	1					1	intergenic
	chr12.130720750					1	1	intergenic
PIWIL1	chr12.130821962		1				1	upstream_protein_coding	NM_001190971
PIWIL1	chr12.130823381	1					1	intron	NM_001190971
PIWIL1	chr12.130823503		1				1	intron	NM_001190971
	chr12.130876802				1		1	intergenic
	chr12.131056746		1				1	intergenic
	chr12.131118404	1					1	intergenic
STX2	chr12.131322960		1				1	intron	NM_001980
GPR133	chr12.131488855					1	1	intron	NM_198827
GPR133	chr12.131508765	1					1	intron	NM_198827
GPR133	chr12.131511012			1			1	intron	NM_198827
GPR133	chr12.131515598			1			1	intron	NM_198827
GPR133	chr12.131618137			1			1	intron	NM_198827
	chr12.131628558				1		1	intergenic
	chr12.131648118	1					1	intergenic
	chr12.131863926		1				1	intergenic
	chr12.131918865		1				1	intergenic
	chr12.132048952				1		1	intergenic
	chr12.132168563		1				1	intergenic
	chr12.132168583					1	1	intergenic
	chr12.132311794			1			1	intergenic
MMP17	chr12.132316232			1			1	intron	NM_016155
MMP17	chr12.132322697				1		1	intron	NM_016155
MMP17	chr12.132331494	1					1	intron	NM_016155
	chr12.132340393		1				1	intergenic
	chr12.132638092		1				1	intergenic
	chr12.132676675		1				1	intergenic
	chr12.132676707		1				1	intergenic
	chr12.132676793		1				1	intergenic
GALNT9	chr12.132688874		1				1	intron	NM_021808
GALNT9	chr12.132819441					1	1	intron	NM_001122636
LOC100130238	chr12.132852664	1					1	NonCodingRNA	NR_024563
LOC100130238	chr12.132852850					1	1	NonCodingRNA	NR_024563
LOC100130238	chr12.132854346				1		1	NonCodingRNA	NR_024563
GALNT9	chr12.132871294		1				1	intron	NM_001122636
GALNT9	chr12.132882686					1	1	intron	NM_001122636
GALNT9	chr12.132896186	1					1	intron	NM_001122636
GALNT9	chr12.132905468	1					1	intron	NM_001122636
	chr12.132912566			1			1	intergenic
	chr12.132959220	1					1	intergenic
	chr12.132962624		1				1	intergenic
	chr12.132970901				1		1	intergenic
	chr12.132972726		1				1	intergenic
	chr12.132999049					1	1	intergenic
	chr12.133007321			1			1	intergenic
	chr12.133017468	1					1	intergenic
	chr12.133018682		1				1	intergenic
	chr12.133021104				1		1	intergenic
	chr12.133042088		1				1	intergenic
	chr12.133043180			1			1	intergenic
	chr12.133062855		1				1	intergenic
FBRSL1	chr12.133072571		1				1	intron	NM_001142641
FBRSL1	chr12.133072686			1			1	intron	NM_001142641
FBRSL1	chr12.133091216				1		1	intron	NM_001142641
POLE	chr12.133249016	1					1	intron	NM_006231
POLE	chr12.133249066	1					1	intron	NM_006231
	chr12.133414560				1		1	intergenic
	chr12.15432375	1					1	intergenic
	chr12.15432400	1					1	intergenic
	chr12.155307	1					1	intergenic
WNT5B	chr12.1748597	1					1	intron	NM_032642
	chr12.1772134		1				1	intergenic
	chr12.1772201		1				1	intergenic
CACNA2D4	chr12.1956053	1					1	intron	NM_172364
	chr12.2030167					1	1	intergenic
	chr12.20930682					1	1	intergenic
CACNA1C	chr12.2224635	1					1	exon	NM_001129833
LOC574538	chr12.247990	1					1	NonCodingRNA	NR_033859
LOC574538	chr12.247995	1					1	NonCodingRNA	NR_033859
	chr12.26399040					1	1	intergenic
	chr12.26399088					1	1	intergenic
CACNA1C	chr12.2673322	1					1	intron	NM_001129833
ASUN	chr12.27084926			1			1	intron	NM_018164
	chr12.2886645	1					1	intergenic
	chr12.2886647	1					1	intergenic
LOC100507424	chr12.2955211		1				1	NonCodingRNA	NR_038933
	chr12.296540	1					1	intergenic
TMTC1	chr12.29673946	1					1	intron	NM_001193451
TMTC1	chr12.29673995	1					1	intron	NM_001193451
	chr12.30671915			1			1	intergenic
IPO8	chr12.30830990		1				1	intron	NM_006390
IPO8	chr12.30831007		1				1	intron	NM_006390
TSPAN11	chr12.31112924				1		1	intron	NM_001080509
TEAD4	chr12.3123898			1			1	intron	NM_201443
	chr12.31405314				1		1	intergenic
	chr12.31405353				1		1	intergenic
	chr12.31405359				1		1	intergenic
TEAD4	chr12.3148258	1					1	intron	NM_201443
	chr12.34260939			1			1	intergenic
	chr12.34260954			1			1	intergenic
	chr12.34488509	1					1	intergenic
	chr12.34491270					1	1	intergenic
	chr12.34493359		1				1	intergenic
	chr12.34495141	1					1	intergenic
	chr12.34495909		1				1	intergenic
	chr12.34496565			1			1	intergenic
	chr12.34496967		1				1	intergenic
	chr12.34497268		1				1	intergenic
	chr12.34498237		1				1	intergenic
	chr12.34498379			1			1	intergenic
	chr12.34498880				1		1	intergenic
	chr12.34501300	1					1	intergenic
	chr12.34501867	1					1	intergenic
	chr12.34518547				1		1	intergenic
PRMT8	chr12.3575468		1				1	intron	NM_001256536
	chr12.37934967			1			1	intergenic
	chr12.38557615	1					1	intergenic
	chr12.39538457			1			1	intergenic
	chr12.39538484	1					1	intergenic
CCND2	chr12.4388141	1					1	intron	NM_001759
	chr12.47670407			1			1	intergenic
	chr12.48719499			1			1	intergenic
H1FNT	chr12.48723365					1	1	exon	NM_181788
H1FNT	chr12.48723469	1					1	exon	NM_181788
GALNT8	chr12.4872978			1			1	intron	NM_017417
	chr12.49353824			1			1	intergenic
	chr12.49627144	1					1	intergenic
TUBA1C	chr12.49659660			1			1	intron	NM_032704
TUBA1C	chr12.49659698		1				1	intron	NM_032704
	chr12.49681958					1	1	intergenic
	chr12.49684716	1					1	intergenic
PRPH	chr12.49692283					1	1	3'UTR	NM_006262
KCNH3	chr12.49937715		1				1	exon	NM_012284
PRPF40B	chr12.50018192					1	1	NonCodingRNA	NR_052006
CSRNP2	chr12.51458370	1					1	NonCodingRNA	NR_045072
CSRNP2	chr12.51458418	1					1	NonCodingRNA	NR_045072
KCNA5	chr12.5153729		1				1	exon	NM_002234
KCNA5	chr12.5154003					1	1	exon	NM_002234
KCNA5	chr12.5154013	1					1	exon	NM_002234
DAZAP2	chr12.51638025	1					1	intron	NM_001136269
DAZAP2	chr12.51638073	1					1	intron	NM_001136269
GALNT6	chr12.51759110	1					1	intron	NM_007210
SLC4A8	chr12.51786559					1	1	intron	NM_001267615
ANKRD33	chr12.52281901			1			1	5'UTR	NM_001130015
ACVR1B	chr12.52346418					1	1	intron	NM_004302
	chr12.52455716	1					1	intergenic
	chr12.52480992		1				1	intergenic
	chr12.52481024					1	1	intergenic
KRT7	chr12.52626814					1	1	upstream_protein_coding	NM_005556
KRT72	chr12.52995005		1				1	exon	NM_001146225
KRT3	chr12.53183656				1		1	3'UTR	NM_057088
KRT18	chr12.53343137	1					1	exon	NM_000224
TENC1	chr12.53452848	1					1	exon	NM_170754
	chr12.53482610		1				1	intergenic
	chr12.54376285					1	1	intergenic
LOC100240735	chr12.54475513		1				1	NonCodingRNA	NR_026658
LOC100240735	chr12.54475527		1				1	NonCodingRNA	NR_026658
LOC400043	chr12.54521438			1			1	NonCodingRNA	NR_026656
	chr12.54540691		1				1	intergenic
	chr12.54540833	1					1	intergenic
	chr12.54591315	1					1	intergenic
ZNF385A	chr12.54764492				1		1	exon	NM_015481
NTF3	chr12.5589925			1			1	intron	NM_001102654
CD63	chr12.56120802				1		1	intron	NM_001257401
	chr12.562792					1	1	intergenic
ERBB3	chr12.56474321	1					1	intron	NM_001005915
ZBTB39	chr12.57395460	1					1	3'UTR	NM_014830
LRP1	chr12.57524232	1					1	intron	NM_002332
LRP1	chr12.57552188					1	1	exon	NM_002332
LRP1	chr12.57559012	1					1	intron	NM_002332
NDUFA4L2	chr12.57635062	1					1	upstream_protein_coding	NM_020142
	chr12.57789105		1				1	intergenic
INHBC	chr12.57834858	1					1	intron	NM_005538
MBD6	chr12.57915663	1					1	upstream_protein_coding	NM_052897
AGAP2	chr12.58129957					1	1	intron	NM_001122772
	chr12.59058554	1	1				2	intergenic
	chr12.60663643	1					1	intergenic
VWF	chr12.6177727	1					1	intron	NM_000552
B4GALNT3	chr12.630595			1			1	intron	NM_173593
PPM1H	chr12.63280916					1	1	intron	NM_020700
	chr12.6361267	1					1	intergenic
	chr12.6361317	1					1	intergenic
PLEKHG6	chr12.6435212		1				1	intron	NM_001144857
TNFRSF1A	chr12.6438918		1				1	intron	NM_001065
MSRB3	chr12.65719344	1					1	intron	NM_001193461
	chr12.6587068	1					1	intergenic
	chr12.6587072	1					1	intergenic
ING4	chr12.6772302	1					1	5'UTR	NM_001127584
PIANP	chr12.6804644		1				1	exon	NM_001244015
	chr12.6831076	1					1	intergenic
	chr12.68848994					1	1	intergenic
MDM2	chr12.69201230		1				1	upstream_protein_coding	NM_002392
	chr12.71320037					1	1	intergenic
CD163L1	chr12.7592785	1					1	intron	NM_174941
	chr12.76315753		1				1	intergenic
	chr12.76407877				1		1	intergenic
SLC2A14	chr12.7979848				1		1	intron	NM_153449
OTOGL	chr12.80701542				1		1	intron	NM_173591
	chr12.8434538			1			1	intergenic
	chr12.84466290	1					1	intergenic
	chr12.84466339	1					1	intergenic
LRRIQ1	chr12.85624744		1				1	intron	NM_001079910
	chr12.85896682	1					1	intergenic
	chr12.91197275			1			1	intergenic
	chr12.91494845					1	1	intergenic
	chr12.94686			1			1	intergenic
DDX12P	chr12.9583147	1					1	NonCodingRNA	NR_033399
USP44	chr12.95945434					1	1	upstream_protein_coding	NM_032147
HAL	chr12.96389603	1					1	exon	NM_001258334
	chr12.96472191		1				1	intergenic
ELK3	chr12.96613767					1	1	intron	NM_005230
	chr12.96805663	1					1	intergenic
	chr12.96805712	1					1	intergenic
	chr12.97532354	1					1	intergenic
	chr12.97990039					1	1	intergenic
LOC643770	chr12.98897285	1			1		2	NonCodingRNA	NR_038383
LOC643770	chr12.98897309	1			1		2	NonCodingRNA	NR_038383
LOC643770	chr12.98897318	1			1		2	NonCodingRNA	NR_038383
LOC643770	chr12.98897320	1			1		2	NonCodingRNA	NR_038383
LOC643770	chr12.98897328	1			1		2	NonCodingRNA	NR_038383
ANKS1B	chr12.99663681				1		1	intron	NM_152788
CLYBL	chr13.100548790		1				1	NonCodingRNA	NR_104592
EFNB2	chr13.107186346				1		1	intron	NM_004093
	chr13.107356154	1					1	intergenic
	chr13.107356202	1					1	intergenic
FAM155A	chr13.107931646	1					1	intron	NM_001080396
	chr13.110522248					1	1	intergenic
	chr13.110784029		1				1	intergenic
COL4A1	chr13.110874690				1		1	intron	NM_001845
COL4A2	chr13.110964168					1	1	intron	NM_001846
COL4A2	chr13.110976928		1				1	intron	NM_001846
COL4A2	chr13.111066446	1					1	intron	NM_001846
COL4A2	chr13.111066495	1					1	intron	NM_001846
COL4A2-AS1	chr13.111158823	1					1	NonCodingRNA	NR_046583
CARKD	chr13.111278377	1					1	intron	NM_018210
CARKD	chr13.111278380	1					1	intron	NM_018210
CARKD	chr13.111278382	1					1	intron	NM_018210
CARS2	chr13.111318525			1			1	intron	NM_024537
	chr13.111524753	1					1	intergenic
	chr13.111672603		1				1	intergenic
	chr13.111718993					1	1	intergenic
	chr13.111719118				1		1	intergenic
	chr13.111719133				1		1	intergenic
TEX29	chr13.111994646		1				1	intron	NM_152324
	chr13.112025352					1	1	intergenic
	chr13.112528861	1					1	intergenic
	chr13.112607846				1		1	intergenic
	chr13.112771298			1			1	intergenic
	chr13.112771306			1			1	intergenic
	chr13.112910351				1		1	intergenic
	chr13.112997594					1	1	intergenic
C13orf35	chr13.113335413			1			1	intron	NM_207440
ATP11A	chr13.113395033				1		1	intron	NM_015205
ATP11A	chr13.113423482	1					1	intron	NM_015205
ATP11A	chr13.113537000		1				1	3'UTR	NM_015205
	chr13.113543546	1					1	intergenic
	chr13.113565381		1				1	intergenic
MCF2L	chr13.113642029			1			1	intron	NM_001112732
MCF2L	chr13.113647538				1		1	intron	NM_001112732
MCF2L	chr13.113656378		1				1	intron	NM_024979
F10	chr13.113796134					1	1	intron	NM_000504
F10	chr13.113798011	1					1	intron	NM_000504
ADPRHL1	chr13.114091296			1			1	intron	NM_199162
TMCO3	chr13.114200309		1				1	intron	NM_017905
TMCO3	chr13.114200629			1			1	intron	NM_017905
	chr13.114318219				1		1	intergenic
	chr13.114455856			1			1	intergenic
TMEM255B	chr13.114506121					1	1	intron	NM_182614
GAS6	chr13.114526642			1			1	intron	NM_001143946
GAS6	chr13.114526692			1			1	intron	NM_001143946
	chr13.114585822	1					1	intergenic
RASA3	chr13.114786076		1				1	intron	NM_007368
RASA3	chr13.114806453		1				1	intron	NM_007368
RASA3	chr13.114817544					1	1	exon	NM_007368
RASA3	chr13.114817699		1				1	intron	NM_007368
RASA3	chr13.114823455		1				1	intron	NM_007368
RASA3	chr13.114830125				1		1	intron	NM_007368
RASA3	chr13.114835621			1			1	intron	NM_007368
RASA3	chr13.114875943				1		1	intron	NM_007368
RASA3	chr13.114894133		1				1	intron	NM_007368
RASA3	chr13.114898711			1			1	upstream_protein_coding	NM_007368
	chr13.114917293					1	1	intergenic
	chr13.19174228	1					1	intergenic
	chr13.19240081	1					1	intergenic
ANKRD20A9P	chr13.19411686		1				1	NonCodingRNA	NR_027995
	chr13.19692715		1				1	intergenic
TPTE2	chr13.20135694		1				1	NonCodingRNA	NR_073485
GJA3	chr13.20711622	1					1	downstream_protein_coding	NM_021954
	chr13.20751413	1					1	intergenic
	chr13.20875570					1	1	intergenic
CRYL1	chr13.20989365		1				1	intron	NM_015974
CRYL1	chr13.21050764			1			1	intron	NM_015974
LATS2	chr13.21619893		1				1	exon	NM_014572
	chr13.22506244	1					1	intergenic
	chr13.22583695			1			1	intergenic
	chr13.22601903	1					1	intergenic
	chr13.23310635				1		1	intergenic
	chr13.23310638		1		1		2	intergenic
	chr13.23583596				1		1	intergenic
	chr13.24121861		1				1	intergenic
ANKRD20A19P	chr13.24520280		1	1			2	NonCodingRNA	NR_073430
ANKRD20A19P	chr13.24520282		1	1			2	NonCodingRNA	NR_073430
ANKRD20A19P	chr13.24520313			1			1	NonCodingRNA	NR_073430
	chr13.24914292	1					1	intergenic
PARP4	chr13.25079864	1					1	intron	NM_006437
	chr13.25115534		1				1	intergenic
	chr13.25595949	1					1	intergenic
PABPC3	chr13.25670434			1			1	exon	NM_030979
NUPL1	chr13.25875036	1					1	upstream_protein_coding	NM_014089
NUPL1	chr13.25875113	1					1	upstream_protein_coding	NM_014089
	chr13.26648397				1		1	intergenic
	chr13.27529860		1				1	intergenic
	chr13.27579762		1				1	intergenic
	chr13.27937941			1			1	intergenic
	chr13.27939084				1		1	intergenic
GSX1	chr13.28367180		1				1	exon	NM_145657
	chr13.28502198	1					1	intergenic
CDX2	chr13.28538997		1				1	intron	NM_001265
URAD	chr13.28554994	1					1	intron	NM_001105577
FLT1	chr13.28880521				1		1	intron	NM_002019
FLT1	chr13.28902449			1			1	intron	NM_002019
MTUS2	chr13.30062797				1		1	intron	NM_015233
SLC7A1	chr13.30109986	1					1	exon	NM_003045
	chr13.30536963			1			1	intergenic
	chr13.31407133					1	1	intergenic
MEDAG	chr13.31480377			1			1	5'UTR	NM_032849
TEX26	chr13.31506940			1			1	intron	NM_152325
	chr13.31618169		1				1	intergenic
	chr13.31618191		1				1	intergenic
	chr13.35492570			1			1	intergenic
RFXAP	chr13.37396493		1				1	intron	NM_000538
SMAD9	chr13.37465803			1			1	intron	NM_005905
SMAD9	chr13.37494845		1				1	upstream_protein_coding	NM_005905
	chr13.40746659		1				1	intergenic
	chr13.43744097	1					1	intergenic
	chr13.43744147	1					1	intergenic
TSC22D1	chr13.45057621				1		1	intron	NM_183422
LINC00330	chr13.45377812		1				1	NonCodingRNA	NR_038433
SIAH3	chr13.46387256			1			1	intron	NM_198849
SIAH3	chr13.46387306	1					1	intron	NM_198849
RB1	chr13.48892252		1				1	intron	NM_000321
RB1	chr13.48894859					1	1	intron	NM_000321
MLNR	chr13.49795361					1	1	exon	NM_001507
MLNR	chr13.49795365					1	1	exon	NM_001507
MLNR	chr13.49795374					1	1	exon	NM_001507
	chr13.50267126	1					1	intergenic
	chr13.50707635	1					1	intergenic
	chr13.50707744	1					1	intergenic
	chr13.53180483				1		1	intergenic
	chr13.53423781					1	1	intergenic
	chr13.53775351	1					1	intergenic
	chr13.55826689		1				1	intergenic
	chr13.56762816					1	1	intergenic
	chr13.59347033			1			1	intergenic
	chr13.59531670		1				1	intergenic
	chr13.62907813			1			1	intergenic
	chr13.62907858			1			1	intergenic
	chr13.62982124	1					1	intergenic
	chr13.63022220	1					1	intergenic
	chr13.65728553	1					1	intergenic
	chr13.68682346		1				1	intergenic
	chr13.71205516	1					1	intergenic
	chr13.79693918		1				1	intergenic
SLITRK5	chr13.88328028			1			1	exon	NM_015567
SLITRK5	chr13.88328572	1					1	exon	NM_015567
GPC5	chr13.92051953	1					1	intron	NM_004466
SOX21-AS1	chr13.95365933			1			1	NonCodingRNA	NR_046514
UGGT2	chr13.96534441					1	1	intron	NM_020121
UGGT2	chr13.96534457					1	1	intron	NM_020121
	chr13.98313340	1					1	intergenic
IPO5	chr13.98611912	1					1	intron	NM_002271
IPO5	chr13.98611961	1					1	intron	NM_002271
	chr13.98792485			1			1	intergenic
FARP1	chr13.99091383		1				1	exon	NM_005766
STK24	chr13.99142859		1				1	intron	NM_003576
DOCK9	chr13.99698211	1					1	intron	NM_001130049
DOCK9	chr13.99737708			1			1	intron	NM_001130049
CCDC85C	chr14.100031977					1	1	intron	NM_001144995
	chr14.100197290	1					1	intergenic
EVL	chr14.100573437		1				1	intron	NM_016337
	chr14.100655044	1					1	intergenic
SLC25A29	chr14.100771168	1					1	intron	NM_001039355
SLC25A29	chr14.100771174			1			1	intron	NM_001039355
SLC25A29	chr14.100771202	1					1	intron	NM_001039355
	chr14.100784987		1				1	intergenic
SLC25A47	chr14.100795869				1		1	exon	NM_207117
	chr14.100998511	1					1	intergenic
BEGAIN	chr14.101015478				1		1	intron	NM_001159531
BEGAIN	chr14.101022087	1					1	intron	NM_001159531
BEGAIN	chr14.101022109	1					1	intron	NM_001159531
	chr14.101141709			1			1	intergenic
	chr14.101141717			1			1	intergenic
	chr14.101175981	1					1	intergenic
	chr14.101292154					1	1	intergenic
MEG8	chr14.101371085	1					1	NonCodingRNA	NR_024149
MEG8	chr14.101371111	1					1	NonCodingRNA	NR_024149
	chr14.101510442		1				1	intergenic
	chr14.101618155					1	1	intergenic
	chr14.101660701		1				1	intergenic
	chr14.101702039		1				1	intergenic
	chr14.101839668		1				1	intergenic
	chr14.101924740		1				1	intergenic
	chr14.102071679	1					1	intergenic
	chr14.102096690			1			1	intergenic
ANKRD9	chr14.102975583		1				1	intron	NM_152326
	chr14.103005261	1					1	intergenic
	chr14.103005271	1					1	intergenic
	chr14.103006987		1				1	intergenic
	chr14.103007317	1					1	intergenic
RCOR1	chr14.103143448	1					1	intron	NM_015156
AMN	chr14.103395806			1			1	exon	NM_030943
CDC42BPB	chr14.103411012	1					1	intron	NM_006035
	chr14.103541561			1			1	intergenic
EXOC3L4	chr14.103573866		1				1	exon	NM_001077594
TNFAIP2	chr14.103603381		1				1	3'UTR	NM_006291
	chr14.103656101	1					1	intergenic
	chr14.103688083			1			1	intergenic
	chr14.103692789	1					1	intergenic
	chr14.103746190					1	1	intergenic
	chr14.103839712	1					1	intergenic
	chr14.103839760	1					1	intergenic
	chr14.104006481			1			1	intergenic
LINC00637	chr14.104314734				1		1	NonCodingRNA	NR_038436
	chr14.104354882					1	1	intergenic
TDRD9	chr14.104394631					1	1	upstream_protein_coding	NM_153046
TDRD9	chr14.104394990		1				1	exon	NM_153046
TDRD9	chr14.104447051		1				1	intron	NM_153046
ASPG	chr14.104562164	1					1	intron	NM_001080464
ASPG	chr14.104575085		1				1	intron	NM_001080464
	chr14.104584514		1				1	intergenic
	chr14.104600789	1					1	intergenic
	chr14.104658604			1			1	intergenic
	chr14.104684163		1				1	intergenic
	chr14.104760036			1			1	intergenic
	chr14.104787267					1	1	intergenic
	chr14.104821526		1				1	intergenic
	chr14.104825780				1		1	intergenic
	chr14.104911297	1					1	intergenic
	chr14.104939556		1				1	intergenic
	chr14.104942358				1		1	intergenic
	chr14.104942407				1		1	intergenic
	chr14.104983536		1				1	intergenic
	chr14.105033618		1				1	intergenic
	chr14.105040488	1		1			2	intergenic
[truncated: 6,030 more rows]

## Sheet: Table S2A - Pair 1
Gene name	Location (hg19)	% methylation TwinA (ALS)	% methylation TwinB (nonALS)	% difference	Genomic annotation	Genbank accession no.
FRRS1	chr1.100231385	77.273	41.667	35.606	upstream_protein_coding	NM_001013660
RNF223	chr1.1007463	81.481	40	41.481	exon	NM_001205252
	chr1.103319580	86.364	50	36.364	intergenic
	chr1.105433565	78.462	42.857	35.605	intergenic
CASZ1	chr1.10742380	45.833	92.308	-46.475	intron	NM_017766
VAV3	chr1.108113104	6.647	46.667	-40.02	downstream_protein_coding	NM_001079874
VAV3	chr1.108113106	11.281	56.667	-45.386	downstream_protein_coding	NM_001079874
	chr1.1086330	83.333	47.826	35.507	intergenic
	chr1.10883286	27.273	66.667	-39.394	intergenic
CELSR2	chr1.109816332	96.154	58.333	37.821	intron	NM_001408
GPR61	chr1.110086450	81.25	45.455	35.795	exon	NM_031936
	chr1.11121252	10	57.143	-47.143	intergenic
TTLL10	chr1.1115547	47.619	100	-52.381	exon	NM_153254
	chr1.11469767	70.37	25	45.37	intergenic
	chr1.115583711	70.37	25.926	44.444	intergenic
DRAXIN	chr1.11752614	20.408	65.385	-44.977	intron	NM_198545
FAM132A	chr1.1181757	54.167	13.043	41.124	intron	NM_001014980
MTHFR	chr1.11845675	19.355	60	-40.645	downstream_protein_coding	NM_005957
TBX15	chr1.119532091	0	52.778	-52.778	5'UTR	NM_152380
	chr1.120059970	96.429	39.13	57.299	intergenic
ADAM30	chr1.120437038	12	50	-38	exon	NM_021794
	chr1.120905310	17.91	69.565	-51.655	intergenic
HIST2H2BA	chr1.120906319	40	95.652	-55.652	NonCodingRNA	NR_027337
HIST2H2BA	chr1.120906332	40.714	95.652	-54.938	NonCodingRNA	NR_027337
HIST2H2BA	chr1.120906336	42.143	95.652	-53.509	NonCodingRNA	NR_027337
HIST2H2BA	chr1.120906340	44.286	100	-55.714	NonCodingRNA	NR_027337
HIST2H2BA	chr1.120906354	40.714	82.609	-41.895	NonCodingRNA	NR_027337
	chr1.121154954	54.545	100	-45.455	intergenic
	chr1.121155000	47.826	0	47.826	intergenic
SCNN1D	chr1.1227188	38.462	92.308	-53.846	3'UTR	NM_001130413
ACAP3	chr1.1240368	59.091	19.048	40.043	intron	NM_030649
PUSL1	chr1.1245023	65.517	29.63	35.887	intron	NM_153339
	chr1.12600397	48.485	88	-39.515	intergenic
	chr1.12616934	15.789	65.217	-49.428	intergenic
AURKAIP1	chr1.1309752	50	4.762	45.238	exon	NM_001127230
	chr1.13976588	25	63.636	-38.636	intergenic
	chr1.142619029	47.191	94.444	-47.253	intergenic
	chr1.146548657	25.203	64.444	-39.241	intergenic
	chr1.146548669	27.642	73.333	-45.691	intergenic
NBPF8	chr1.147760252	39.394	100	-60.606	intron	NM_001037501
SSU72	chr1.1487450	75.862	23.81	52.052	intron	NM_014188
LOC645166	chr1.148928510	53.75	92.157	-38.407	NonCodingRNA	NR_027355
S100A9	chr1.153333998	46.429	96	-49.571	downstream_protein_coding	NM_002965
	chr1.153547881	89.286	50	39.286	intergenic
KCNN3	chr1.154841770	27.273	66.667	-39.394	exon	NM_001204087
PMVK	chr1.154908650	74.468	37.5	36.968	intron	NM_006556
	chr1.155961540	25.714	71.795	-46.081	intergenic
	chr1.155961588	65.714	17.949	47.765	intergenic
HDGF	chr1.156714808	47.368	85.366	-37.998	exon	NM_004494
PEAR1	chr1.156883285	37.5	76.19	-38.69	exon	NM_001080471
FCRL5	chr1.157490447	75	38.571	36.429	intron	NM_001195388
	chr1.157948965	13.953	71.429	-57.476	intergenic
	chr1.157948990	30.233	85.714	-55.481	intergenic
	chr1.159464579	44	95.833	-51.833	intergenic
HSPB7	chr1.16344354	35	73.077	-38.077	exon	NM_014424
FAM131C	chr1.16390510	56.41	96.97	-40.56	intron	NM_182623
	chr1.16488644	38.462	92	-53.538	intergenic
CD247	chr1.167487032	50	13.043	36.957	intron	NM_198053
CD247	chr1.167487036	50	13.043	36.957	intron	NM_198053
CD247	chr1.167487060	50	13.043	36.957	intron	NM_198053
	chr1.16847294	12.121	56.522	-44.401	intergenic
ESPNP	chr1.17028090	12.5	71.875	-59.375	NonCodingRNA	NR_026567
	chr1.171374270	50	88.462	-38.462	intergenic
	chr1.17198850	45.833	95.833	-50	intergenic
CROCC	chr1.17270750	57.5	97.5	-40	exon	NM_014675
PADI2	chr1.17394564	17.857	55.882	-38.025	3'UTR	NM_007365
	chr1.17475828	35	73.913	-38.913	intergenic
ARHGEF10L	chr1.17915003	84.375	40	44.375	intron	NM_001011722
ARHGEF10L	chr1.17985477	62.5	22.581	39.919	intron	NM_001011722
	chr1.180190922	41.176	84.848	-43.672	intergenic
	chr1.18033665	85.714	42.857	42.857	intergenic
	chr1.18051925	8.571	47.727	-39.156	intergenic
	chr1.18051972	82.857	39.13	43.727	intergenic
	chr1.181097907	2.941	42.857	-39.916	intergenic
RGSL1	chr1.182485386	70.213	32.143	38.07	intron	NM_001137669
	chr1.1854575	10.714	53.571	-42.857	intergenic
	chr1.18888689	36.364	74.194	-37.83	intergenic
PAX7	chr1.18976852	25.641	66.667	-41.026	intron	NM_013945
ALDH4A1	chr1.19202261	71.053	35.135	35.918	intron	NM_001161504
UBR4	chr1.19506737	61.905	23.81	38.095	intron	NM_020765
AKR7L	chr1.19600256	95.455	56	39.455	NonCodingRNA	NR_040289
GPR25	chr1.200843385	68.421	31.818	36.603	downstream_protein_coding	NM_005298
C1orf106	chr1.200885505	56.25	12.5	43.75	downstream_protein_coding	NM_001142569
NAV1	chr1.201619054	17.391	66.667	-49.276	intron	NM_020443
NAV1	chr1.201644500	6	47.368	-41.368	intron	NM_020443
LMOD1	chr1.201915446	7.692	56.522	-48.83	exon	NM_012134
PTPRVP	chr1.202146488	91.837	46.667	45.17	NonCodingRNA	NR_002930
	chr1.204679626	95.238	57.143	38.095	intergenic
	chr1.20806709	28.846	69.231	-40.385	intergenic
KIF17	chr1.21042962	27.273	76.667	-49.394	intron	NM_001122819
	chr1.210446215	42.857	80.952	-38.095	intergenic
INTS7	chr1.212135116	96.296	57.778	38.518	intron	NM_001199809
VASH2	chr1.213155054	43.478	90.625	-47.147	intron	NM_024749
EIF4G3	chr1.21380201	19.231	62.5	-43.269	intron	NM_001198803
	chr1.214285010	76.19	37.143	39.047	intergenic
C1orf86	chr1.2144071	0	40	-40	5'UTR	NM_001282670
	chr1.214448829	52.941	100	-47.059	intergenic
	chr1.214448831	52.941	100	-47.059	intergenic
ECE1	chr1.21560028	7.407	53.333	-45.926	intron	NM_001113347
	chr1.220463735	52.381	13.043	39.338	intergenic
	chr1.222223146	97.727	48.276	49.451	intergenic
HSPG2	chr1.22231270	7.143	56.25	-49.107	intron	NM_005529
	chr1.222628303	72.973	34.615	38.358	intergenic
	chr1.222628324	48.649	11.538	37.111	intergenic
CAPN2	chr1.223901209	22.222	65	-42.778	intron	NM_001748
	chr1.22422743	23.333	95.238	-71.905	intergenic
	chr1.22422747	26.667	100	-73.333	intergenic
	chr1.2250404	33.333	79.412	-46.079	intergenic
	chr1.22509357	46.875	85	-38.125	intergenic
ENAH	chr1.225740860	66.667	27.273	39.394	intron	NM_018212
	chr1.226315887	9.375	50	-40.625	intergenic
C1orf95	chr1.226790075	100	59.259	40.741	3'UTR	NM_001003665
MORN1	chr1.2277067	70	9.091	60.909	intron	NM_024848
	chr1.227746391	34.375	76.19	-41.815	intergenic
	chr1.227748859	17.647	57.5	-39.853	intergenic
	chr1.228191875	28.571	70	-41.429	intergenic
	chr1.228191892	38.095	80	-41.905	intergenic
	chr1.228743838	77.312	40.741	36.571	intergenic
	chr1.229203567	23.404	62.963	-39.559	intergenic
	chr1.229892481	47.619	96.552	-48.933	intergenic
PGBD5	chr1.230532547	71.739	33.333	38.406	intron	NM_001258311
	chr1.235255224	73.214	37.5	35.714	intergenic
	chr1.236811370	33.333	75	-41.667	intergenic
RYR2	chr1.237473115	72.973	0	72.973	intron	NM_001035
	chr1.2383728	83.871	48.276	35.595	intergenic
GREM2	chr1.240656481	19.608	58.333	-38.725	exon	NM_022469
PLCH2	chr1.2409007	68	32.143	35.857	intron	NM_014638
	chr1.242220449	83.333	44.444	38.889	intergenic
PLCH2	chr1.2435593	42.308	88.462	-46.154	exon	NM_014638
PLCH2	chr1.2435628	40.541	86.047	-45.506	exon	NM_014638
SDCCAG8	chr1.243601472	19.355	59.375	-40.02	intron	NM_006642
PANK4	chr1.2455264	78.125	37.931	40.194	intron	NM_018216
	chr1.248855278	75.862	25.926	49.936	intergenic
	chr1.25046879	11.111	50	-38.889	intergenic
RUNX3	chr1.25291344	35	78.261	-43.261	5'UTR	NM_001031680
	chr1.25392212	44	92	-48	intergenic
	chr1.25473357	65	23.81	41.19	intergenic
	chr1.25495326	38.095	100	-61.905	intergenic
	chr1.25512851	70.833	31.818	39.015	intergenic
AIM1L	chr1.26670752	44.828	83.333	-38.505	exon	NM_001039775
GPATCH3	chr1.27220844	16.216	55.882	-39.666	exon	NM_022078
GPATCH3	chr1.27220891	83.784	38.235	45.549	exon	NM_022078
	chr1.2751564	9.091	51.852	-42.761	intergenic
SYTL1	chr1.27676405	55	16	39	intron	NM_001193308
SYTL1	chr1.27676413	45	8	37	intron	NM_001193308
	chr1.2771503	71.875	35	36.875	intergenic
WASF2	chr1.27756541	21.951	60.714	-38.763	intron	NM_001201404
	chr1.2885244	48.571	89.286	-40.715	intergenic
YTHDF2	chr1.29075804	17.857	57.143	-39.286	intron	NM_001172828
YTHDF2	chr1.29075828	14.286	66.667	-52.381	intron	NM_001172828
YTHDF2	chr1.29075830	14.286	57.143	-42.857	intron	NM_001172828
YTHDF2	chr1.29075848	21.429	80.952	-59.523	intron	NM_001172828
	chr1.29460859	64	23.81	40.19	intergenic
	chr1.29460868	60.87	23.81	37.06	intergenic
	chr1.29460875	68.182	23.81	44.372	intergenic
PRDM16	chr1.3078914	37.5	95	-57.5	intron	NM_199454
PRDM16	chr1.3078920	54.762	100	-45.238	intron	NM_199454
PRDM16	chr1.3113657	90	30.435	59.565	intron	NM_199454
	chr1.31280456	29.688	68.75	-39.062	intergenic
	chr1.31280463	28.788	66.667	-37.879	intergenic
PRDM16	chr1.3155360	75.556	39.13	36.426	intron	NM_199454
ZCCHC17	chr1.31782619	94.118	40	54.118	intron	NM_001282567
COL16A1	chr1.32135241	4.762	45	-40.238	intron	NM_001856
PRDM16	chr1.3269935	82.759	45	37.759	intron	NM_199454
LCK	chr1.32741530	91.667	53.333	38.334	exon	NM_001042771
	chr1.33084921	37.778	0	37.778	intergenic
PRDM16	chr1.3316094	87.097	45	42.097	intron	NM_199454
	chr1.33446041	55.714	95.238	-39.524	intergenic
	chr1.33446086	45.714	95.238	-49.524	intergenic
PHC2	chr1.33799804	18.75	62.791	-44.041	exon	NM_004427
ARHGEF16	chr1.3397003	81.818	42.857	38.961	intron	NM_014448
MEGF6	chr1.3458680	35	82.143	-47.143	intron	NM_001409
MEGF6	chr1.3495563	36.735	85.106	-48.371	intron	NM_001409
MEGF6	chr1.3495611	62.222	20	42.222	intron	NM_001409
MEGF6	chr1.3518534	48	87.5	-39.5	intron	NM_001409
SMIM12	chr1.35325713	24.324	64.286	-39.962	upstream_protein_coding	NM_001164825
TP73	chr1.3589904	100	55	45	intron	NM_001204185
	chr1.36241270	51.351	91.837	-40.486	intergenic
TP73-AS1	chr1.3659742	100	64.286	35.714	NonCodingRNA	NR_033712
SH3D21	chr1.36785374	51.515	96	-44.485	exon	NM_024676
	chr1.38648989	5	47.826	-42.826	intergenic
SCMH1	chr1.41685422	64.286	22.727	41.559	intron	NM_012236
	chr1.41961270	16.279	54.054	-37.775	intergenic
HIVEP3	chr1.42128686	21.429	65	-43.571	intron	NM_024503
	chr1.43473302	57.143	96	-38.857	intergenic
	chr1.4523317	47.619	85.714	-38.095	intergenic
	chr1.4548436	48.148	90.909	-42.761	intergenic
	chr1.47912013	0	39.286	-39.286	intergenic
	chr1.5034863	12.5	63.158	-50.658	intergenic
	chr1.5034911	83.333	43.902	39.431	intergenic
	chr1.50890878	0	39.535	-39.535	intergenic
	chr1.53967269	50	90.476	-40.476	intergenic
	chr1.5874474	87.5	46.429	41.071	intergenic
NPHP4	chr1.5948993	65.625	28.07	37.555	intron	NM_015102
KCNAB2	chr1.6101692	22.857	75	-52.143	intron	NM_001199860
KCNAB2	chr1.6145872	93.103	54.545	38.558	intron	NM_001199863
	chr1.62639072	28	79.167	-51.167	intergenic
RNF207	chr1.6267046	53.191	17.241	35.95	intron	NM_207396
ESPN	chr1.6511900	60	100	-40	exon	NM_031475
	chr1.65162411	53.659	91.892	-38.233	intergenic
	chr1.65468988	5.357	45	-39.643	intergenic
	chr1.65469016	3.571	45	-41.429	intergenic
	chr1.65528949	16.667	54.839	-38.172	intergenic
PLEKHG5	chr1.6570166	77.419	37.5	39.919	intron	NM_198681
IL12RB2	chr1.67773440	41.379	3.571	37.808	5'UTR	NM_001258215
CAMTA1	chr1.7496210	30	68.293	-38.293	intron	NM_015215
	chr1.8017019	100	65	35	intergenic
FAM41C	chr1.805327	50	0	50	NonCodingRNA	NR_027055
	chr1.81644650	54.286	100	-45.714	intergenic
SLC45A1	chr1.8389621	37.5	85	-47.5	intron	NM_001080397
COL24A1	chr1.86622843	75.472	39.286	36.186	upstream_protein_coding	NM_152890
SLC2A7	chr1.9065662	30.769	73.913	-43.144	intron	NM_207420
SLC2A5	chr1.9116355	23.81	71.111	-47.301	intron	NM_001135585
BRDT	chr1.92414793	60.714	100	-39.286	upstream_protein_coding	NM_207189
	chr1.9338002	38.462	89.655	-51.193	intergenic
	chr1.9338052	58.974	13.333	45.641	intergenic
AGRN	chr1.968085	8.621	52.381	-43.76	intron	NM_198576
DPYD-AS1	chr1.97661518	71.875	36.364	35.511	NonCodingRNA	NR_046590
AGRN	chr1.987253	34.483	79.167	-44.684	intron	NM_198576
	chr1.98781604	44.444	85.185	-40.741	intergenic
CTNNBIP1	chr1.9951594	56.522	19.048	37.474	intron	NM_020248
	chr10.102806876	50	89.655	-39.655	intergenic
TLX1	chr10.102892650	65	25	40	intron	NM_001195517
	chr10.10804547	9.091	60	-50.909	intergenic
SORCS1	chr10.108687103	44	82.857	-38.857	intron	NM_001206571
RBM20	chr10.112543568	7.143	50	-42.857	intron	NM_001134363
	chr10.114594523	22.642	65.385	-42.743	intergenic
	chr10.11487058	80	42.308	37.692	intergenic
TCF7L2	chr10.114908011	19.048	60	-40.952	intron	NM_001198529
TCF7L2	chr10.114908061	81.481	42.857	38.624	intron	NM_001198529
	chr10.115275183	31.034	72.727	-41.693	intergenic
	chr10.11746597	85.714	47.5	38.214	intergenic
GFRA1	chr10.117855254	19.444	58.065	-38.621	intron	NM_145793
PROSER2-AS1	chr10.11912304	79.545	44.444	35.101	NonCodingRNA	NR_038222
	chr10.119590007	82.609	43.75	38.859	intergenic
GRK5	chr10.121062626	12.195	55.263	-43.068	intron	NM_005308
GRK5	chr10.121062676	85.714	41.026	44.688	intron	NM_005308
NSMCE4A	chr10.123733690	40.741	79.167	-38.426	intron	NM_001167865
	chr10.125751280	48.889	10.714	38.175	intergenic
	chr10.125751286	48.889	6.897	41.992	intergenic
	chr10.127044415	71.429	21.739	49.69	intergenic
	chr10.127044528	50	88	-38	intergenic
	chr10.127292548	95	59.091	35.909	intergenic
FANK1	chr10.127584861	26.316	68.627	-42.311	upstream_protein_coding	NM_145235
FANK1	chr10.127585189	60	22.727	37.273	5'UTR	NM_145235
	chr10.129947866	43.243	88.889	-45.646	intergenic
	chr10.130084788	28.889	66.667	-37.778	intergenic
	chr10.130508373	34.211	74.286	-40.075	intergenic
	chr10.132099953	27.66	70.37	-42.71	intergenic
	chr10.132100125	29.63	68.182	-38.552	intergenic
	chr10.132128293	76.19	36	40.19	intergenic
	chr10.132598751	74.286	35	39.286	intergenic
	chr10.133524109	67.742	31.481	36.261	intergenic
LRRC27	chr10.134170251	93.939	57.143	36.796	NonCodingRNA	NR_026559
	chr10.134202777	35	75	-40	intergenic
PWWP2B	chr10.134218580	33.333	86.111	-52.778	exon	NM_001098637
	chr10.134279394	31.746	85.185	-53.439	intergenic
	chr10.134279397	36.508	92.593	-56.085	intergenic
INPP5A	chr10.134392738	6.667	45.455	-38.788	intron	NM_005539
	chr10.134606815	52.5	95.455	-42.955	intergenic
	chr10.134775149	78.689	37.931	40.758	intergenic
LOC399829	chr10.134788083	64.912	20	44.912	NonCodingRNA	NR_046231
	chr10.134801360	20	61.364	-41.364	intergenic
	chr10.134843739	28	72	-44	intergenic
	chr10.134899638	72.222	34.211	38.011	intergenic
KNDC1	chr10.134995038	51.724	93.478	-41.754	intron	NM_152643
TUBGCP2	chr10.135092882	13.636	56.522	-42.886	3'UTR	NM_001256618
ADARB2	chr10.1405391	19.149	76.19	-57.041	exon	NM_018702
FAM107B	chr10.14805596	12.5	52.5	-40	intron	NM_001282695
FAM171A1	chr10.15255870	100	60.714	39.286	exon	NM_001010924
C1QL3	chr10.16561629	95.238	58.333	36.905	intron	NM_001010908
PLXDC2	chr10.20399615	85.106	50	35.106	intron	NM_001282736
	chr10.21799266	8.511	45.946	-37.435	intergenic
MLLT10	chr10.21832198	50	97.059	-47.059	intron	NM_001195630
LOC100499489	chr10.22725538	8	48	-40	NonCodingRNA	NR_036533
KIAA1217	chr10.24374119	58.333	100	-41.667	intron	NM_001098500
KIAA1217	chr10.24374121	54.167	100	-45.833	intron	NM_001098500
KIAA1217	chr10.24374131	50	100	-50	intron	NM_001098500
KIAA1217	chr10.24374137	45.833	90.476	-44.643	intron	NM_001098500
MYO3A	chr10.26448005	14.286	64.286	-50	intron	NM_017433
GAD2	chr10.26525322	76.923	40	36.923	intron	NM_001134366
	chr10.27235084	54.286	95.238	-40.952	intergenic
PTCHD3	chr10.27702933	0	39.13	-39.13	exon	NM_001034842
KIAA1462	chr10.30319458	30.769	78.571	-47.802	intron	NM_020848
	chr10.3325991	53.571	96.154	-42.583	intergenic
	chr10.35190243	55.263	95.238	-39.975	intergenic
	chr10.35195448	16	57.143	-41.143	intergenic
	chr10.35254005	78.873	35.294	43.579	intergenic
	chr10.3710248	63.158	23.333	39.825	intergenic
	chr10.37395702	44	95	-51	intergenic
	chr10.3763364	35.714	82.759	-47.045	intergenic
	chr10.37991221	83.333	47.619	35.714	intergenic
LINC00999	chr10.38738745	82.609	41.026	41.583	NonCodingRNA	NR_024497
DIP2C	chr10.391537	86.486	36.364	50.122	intron	NM_014974
	chr10.43447699	36.667	95.652	-58.985	intergenic
DIP2C	chr10.440392	42.553	85.185	-42.632	intron	NM_014974
DIP2C	chr10.440409	42.553	81.481	-38.928	intron	NM_014974
DIP2C	chr10.440421	42.553	81.481	-38.928	intron	NM_014974
	chr10.44175121	40.625	81.081	-40.456	intergenic
	chr10.44181791	17.143	58	-40.857	intergenic
TMEM72-AS1	chr10.45383342	0	38.095	-38.095	NonCodingRNA	NR_033842
NPY4R	chr10.47083600	20.213	59.091	-38.878	5'UTR	NM_005972
DRGX	chr10.50577637	8.696	65	-56.304	intron	NM_001276451
	chr10.51542124	44.444	82.759	-38.315	intergenic
DIP2C	chr10.672572	47.619	90	-42.381	intron	NM_014974
PBLD	chr10.70041612	62.069	24	38.069	downstream_protein_coding	NM_022129
UNC5B	chr10.72996262	65	27.907	37.093	intron	NM_001244889
CDH23	chr10.73289927	75	38.235	36.765	intron	NM_001171932
CDH23	chr10.73435994	91.667	54.545	37.122	intron	NM_001171931
CDH23	chr10.73498624	48	91.304	-43.304	intron	NM_022124
SPOCK2	chr10.73844140	40.541	79.167	-38.626	intron	NM_001244950
NDST2	chr10.75565704	81.25	37.209	44.041	exon	NM_003635
	chr10.76573428	76.19	33.333	42.857	intergenic
KCNMA1	chr10.79293387	52.778	100	-47.222	intron	NM_001161353
	chr10.80141196	81.579	45.833	35.746	intergenic
TAF3	chr10.8024522	79.31	29.167	50.143	intron	NM_031923
ZMIZ1	chr10.80849135	87.179	48.571	38.608	intron	NM_020338
ZMIZ1	chr10.80947086	30.769	73.913	-43.144	intron	NM_020338
	chr10.81652469	68.421	30.435	37.986	intergenic
	chr10.82012545	22.449	100	-77.551	intergenic
LARP4B	chr10.853632	81.818	38.095	43.723	3'UTR	NM_015155
	chr10.87233858	19.512	62.857	-43.345	intergenic
	chr10.87233907	71.429	28.571	42.858	intergenic
BMPR1A	chr10.88682666	65.714	29.412	36.302	intron	NM_004329
TNKS2	chr10.93567265	47.222	100	-52.778	intron	NM_025235
PLCE1	chr10.95860442	88	52.941	35.059	intron	NM_001165979
SORBS1	chr10.97175331	100	62.5	37.5	intron	NM_001034954
ARHGAP19-SLIT1	chr10.98956036	0	40	-40	NonCodingRNA	NR_037909
CRTAC1	chr10.99783985	93.023	57.576	35.447	intron	NM_001206528
ARHGAP42	chr11.100620224	75.51	36.667	38.843	intron	NM_152432
MUC6	chr11.1030732	88.372	36.364	52.008	exon	NM_005961
	chr11.1040297	97.222	61.905	35.317	intergenic
GUCY1A2	chr11.106698661	54.839	100	-45.161	intron	NM_000855
MUC2	chr11.1080041	46.667	90.476	-43.809	intron	NM_002457
	chr11.111101828	33.333	74.074	-40.741	intergenic
ALG9	chr11.111734994	50	97.059	-47.059	intron	NM_001077692
ALG9	chr11.111735000	50	100	-50	intron	NM_001077692
LOC100652768	chr11.117069788	34.615	81.818	-47.203	NonCodingRNA	NR_045215
	chr11.118560029	38.095	76.923	-38.828	intergenic
	chr11.118560032	33.333	76.923	-43.59	intergenic
	chr11.118560034	14.286	65.385	-51.099	intergenic
ABCG4	chr11.119020689	20.833	64	-43.167	exon	NM_001142505
	chr11.119650697	20	59.259	-39.259	intergenic
	chr11.119667880	3.448	44.444	-40.996	intergenic
POU2F3	chr11.120171390	32	75	-43	intron	NM_014352
	chr11.1217851	80	27.907	52.093	intergenic
	chr11.1226434	90.625	54.167	36.458	intergenic
	chr11.1241255	14.286	52.381	-38.095	intergenic
	chr11.126291474	28.571	68.182	-39.611	intergenic
KIRREL3	chr11.126301247	36	75	-39	exon	NM_001161707
KIRREL3	chr11.126301296	58	21.739	36.261	exon	NM_001161707
KIRREL3	chr11.126422500	20.37	61.905	-41.535	intron	NM_001161707
ETS1	chr11.128333102	30.769	74.074	-43.305	intron	NM_001162422
ETS1	chr11.128419263	25	68.182	-43.182	intron	NM_001143820
SNX19	chr11.130785931	12.821	51.22	-38.399	5'UTR	NM_014758
TOLLIP	chr11.1314491	55.882	96.552	-40.67	intron	NM_019009
NTM	chr11.131510121	72.222	31.034	41.188	intron	NM_001048209
NTM	chr11.131557469	85.714	45.098	40.616	intron	NM_001048209
OPCML	chr11.132662919	52.778	95	-42.222	intron	NM_002545
OPCML	chr11.132662952	44.444	90	-45.556	intron	NM_002545
	chr11.1332096	57.692	22.222	35.47	intergenic
	chr11.133523099	40	80	-40	intergenic
IGSF9B	chr11.133790058	54.167	95.652	-41.485	exon	NM_001277285
IGSF9B	chr11.133790344	60.526	21.951	38.575	exon	NM_001277285
	chr11.133869601	95.455	54.286	41.169	intergenic
	chr11.134632248	32	70	-38	intergenic
BRSK2	chr11.1418707	86.111	47.826	38.285	intron	NM_003957
RRAS2	chr11.14350505	72.414	36.364	36.05	intron	NM_001177315
DUSP8	chr11.1578650	43.478	86.364	-42.886	exon	NM_004420
OTOG	chr11.17621360	42.857	85	-42.143	intron	NM_001277269
	chr11.18067693	10	47.826	-37.826	intergenic
LSP1	chr11.1875627	24	91.667	-67.667	intron	NM_002339
PTPN5	chr11.18766936	20	77.273	-57.273	intron	NM_032781
PTPN5	chr11.18766980	76	18.182	57.818	intron	NM_032781
	chr11.2143605	12.5	51.724	-39.224	intergenic
	chr11.21774046	100	54.167	45.833	intergenic
	chr11.2233176	52.174	91.304	-39.13	intergenic
	chr11.2296922	90.909	46.429	44.48	intergenic
	chr11.24408164	78.788	40	38.788	intergenic
KCNQ1	chr11.2590897	24.242	77.273	-53.031	intron	NM_181798
KCNQ1	chr11.2590906	39.394	77.273	-37.879	intron	NM_181798
SLC22A18AS	chr11.2925073	66.667	24	42.667	5'UTR	NM_007105
OSBPL5	chr11.3166625	73.016	35.714	37.302	intron	NM_145638
MRGPRG-AS1	chr11.3242201	23.077	66.667	-43.59	NonCodingRNA	NR_027138
	chr11.3277822	9.375	72.727	-63.352	intergenic
	chr11.3363198	100	60	40	intergenic
LOC650368	chr11.3429964	42.857	94.118	-51.261	NonCodingRNA	NR_024248
LOC650368	chr11.3429976	18.182	65.714	-47.532	NonCodingRNA	NR_024248
	chr11.34621346	31.818	70	-38.182	intergenic
NUP98	chr11.3778292	55.882	8	47.882	intron	NM_139131
	chr11.38057024	76.471	40.625	35.846	intergenic
B4GALNT4	chr11.381952	30	77.273	-47.273	3'UTR	NM_178537
	chr11.40019237	40	79.104	-39.104	intergenic
	chr11.44729753	0	42.308	-42.308	intergenic
	chr11.44978983	68.421	32.143	36.278	intergenic
	chr11.4517969	100	60.714	39.286	intergenic
	chr11.45836677	19.231	62.069	-42.838	intergenic
	chr11.45836727	82.692	41.379	41.313	intergenic
	chr11.46195360	20.93	70.588	-49.658	intergenic
PACSIN3	chr11.47207363	7.143	50	-42.857	5'UTR	NM_001184975
FNBP4	chr11.47759574	95	48.148	46.852	intron	NM_015308
	chr11.48921755	40.741	83.333	-42.592	intergenic
LOC441601	chr11.50257099	50	94.286	-44.286	NonCodingRNA	NR_003034
LOC441601	chr11.50257103	36.364	92	-55.636	NonCodingRNA	NR_003034
HRAS	chr11.532408	35	82.609	-47.609	3'UTR	NM_005343
	chr11.56099350	50	100	-50	intergenic
APLNR	chr11.57004263	41.935	86.957	-45.022	exon	NM_005161
DAK	chr11.61113870	25.926	65	-39.074	exon	NM_015533
DAK	chr11.61113918	76.316	25.581	50.735	exon	NM_015533
DAGLA	chr11.61503096	18.644	75	-56.356	exon	NM_006133
DAGLA	chr11.61503143	67.797	28.125	39.672	intron	NM_006133
DKFZP434K028	chr11.61523911	66.667	27.273	39.394	NonCodingRNA	NR_026882
	chr11.61983417	77.5	39.394	38.106	intergenic
AHNAK	chr11.62211610	12.5	56.757	-44.257	intron	NM_024060
MACROD1	chr11.63817557	17.241	62.222	-44.981	intron	NM_014067
MACROD1	chr11.63817605	82.759	36.364	46.395	intron	NM_014067
MACROD1	chr11.63827432	3.03	50	-46.97	intron	NM_014067
MACROD1	chr11.63912214	90.909	55.172	35.737	intron	NM_014067
SLC22A11	chr11.64325868	69.444	33.333	36.111	intron	NM_018484
NRXN2	chr11.64405954	43.75	90.625	-46.875	intron	NM_138734
SLC22A20	chr11.65005328	85	46.154	38.846	NonCodingRNA	NR_033396
	chr11.65081012	95.455	59.459	35.996	intergenic
	chr11.65571441	16.667	75	-58.333	intergenic
CST6	chr11.65779676	10	47.619	-37.619	exon	NM_001323
	chr11.66177592	75.862	40.426	35.436	intergenic
	chr11.66179783	76.596	41.379	35.217	intergenic
	chr11.66355755	72.414	31.034	41.38	intergenic
PITPNM1	chr11.67270131	38.235	76.19	-37.955	exon	NM_001130848
PITPNM1	chr11.67270179	75.758	23.81	51.948	exon	NM_001130848
ALDH3B1	chr11.67796085	8.696	64	-55.304	3'UTR	NM_001030010
ALDH3B1	chr11.67796113	8.696	68	-59.304	3'UTR	NM_001030010
LRP5	chr11.68139685	34.286	92.857	-58.571	intron	NM_002335
	chr11.68221931	48.98	96	-47.02	intergenic
MTL5	chr11.68476691	26.087	72	-45.913	intron	NM_004923
	chr11.68728883	45.833	88.889	-43.056	intergenic
MRGPRF	chr11.68773351	46.667	84.848	-38.181	exon	NM_001098515
	chr11.68795062	15.385	63.636	-48.251	intergenic
	chr11.69054515	54.286	100	-45.714	intergenic
	chr11.69286506	54.902	8.696	46.206	intergenic
ORAOV1	chr11.69484512	32	76	-44	intron	NM_153451
	chr11.69706539	27.273	66	-38.727	intergenic
	chr11.69706563	40.541	81.579	-41.038	intergenic
ANO1	chr11.70027494	90	55	35	NonCodingRNA	NR_030691
SHANK2	chr11.70350981	100	61.905	38.095	intron	NM_133266
SHANK2	chr11.70589018	37.5	80.952	-43.452	intron	NM_012309
SHANK2	chr11.70713511	96.875	58.065	38.81	intron	NM_012309
RBMXL2	chr11.7110171	75	36.111	38.889	5'UTR	NM_014469
RBMXL2	chr11.7110194	79.07	36.111	42.959	5'UTR	NM_014469
KRTAP5-10	chr11.71278482	87.838	46.429	41.409	downstream_protein_coding	NM_001012710
	chr11.71554986	57.895	100	-42.105	intergenic
RELT	chr11.73108439	71.875	35.135	36.74	3'UTR	NM_032871
KLHL35	chr11.75139499	29.091	81.081	-51.99	exon	NM_001039548
KLHL35	chr11.75139520	41.818	81.081	-39.263	exon	NM_001039548
KLHL35	chr11.75139523	40	81.081	-41.081	exon	NM_001039548
KLHL35	chr11.75139534	37.037	81.081	-44.044	exon	NM_001039548
KLHL35	chr11.75139544	23.529	76.19	-52.661	exon	NM_001039548
GDPD5	chr11.75207158	5	65	-60	intron	NM_030792
GDPD5	chr11.75207208	80	35	45	intron	NM_030792
TSKU	chr11.76495784	23.333	66.667	-43.334	intron	NM_015516
TSKU	chr11.76507687	63.158	26.087	37.071	exon	NM_015516
MYO7A	chr11.76840405	54.545	17.391	37.154	intron	NM_001127179
TUB	chr11.8061266	18.421	61.538	-43.117	intron	NM_003320
TUB	chr11.8084381	19.048	57.143	-38.095	intron	NM_003320
	chr11.83027980	76.596	40.698	35.898	intergenic
	chr11.94770924	32	71.429	-39.429	intergenic
	chr11.94770934	32	71.429	-39.429	intergenic
	chr11_gl000202_random.10143	31.579	71.429	-39.85	intergenic
	chr12.101039246	54.167	100	-45.833	intergenic
ANO4	chr12.101189080	23.077	63.415	-40.338	intron	NM_178826
	chr12.102326687	79.31	40	39.31	intergenic
RAD52	chr12.1025596	27.273	71.053	-43.78	exon	NM_134424
BTBD11	chr12.107767729	55.263	94.286	-39.023	intron	NM_001018072
SART3	chr12.108938229	25.926	63.83	-37.904	exon	NM_014706
SART3	chr12.108938277	74.074	35.417	38.657	intron	NM_014706
	chr12.111267827	85.714	50	35.714	intergenic
CCDC63	chr12.111331224	36.364	90.476	-54.112	intron	NM_001286243
CUX2	chr12.111506343	61.538	26	35.538	intron	NM_015267
	chr12.111812507	68.571	23.256	45.315	intergenic
OAS2	chr12.113444738	22.917	63.158	-40.241	intron	NM_002535
OAS2	chr12.113444787	75	36.842	38.158	intron	NM_002535
TPCN1	chr12.113684711	70.588	34.783	35.805	intron	NM_017901
	chr12.114007805	71.429	35	36.429	intergenic
	chr12.114633603	58.929	19.048	39.881	intergenic
	chr12.116872219	11.765	50	-38.235	intergenic
	chr12.116876746	82.143	43.478	38.665	intergenic
	chr12.116974719	96.296	60	36.296	intergenic
	chr12.117055335	26.667	70	-43.333	intergenic
	chr12.117055384	76.744	28.571	48.173	intergenic
	chr12.117470976	4.878	57.143	-52.265	intergenic
	chr12.117642167	66.667	30.769	35.898	intergenic
NOS1	chr12.117703236	75.758	30.435	45.323	exon	NM_001204213
CCDC60	chr12.119798167	82.5	42.857	39.643	intron	NM_178499
GCN1L1	chr12.120597913	34.286	74.074	-39.788	intron	NM_006836
RNF10	chr12.120973751	79.167	41.667	37.5	intron	NM_014868
RNF10	chr12.120973771	87.5	45.833	41.667	intron	NM_014868
HNF1A	chr12.121437321	95.238	60	35.238	exon	NM_000545
KDM2B	chr12.122014850	91.304	51.852	39.452	intron	NM_001005366
LOC338799	chr12.122235980	72.727	36.364	36.363	NonCodingRNA	NR_002809
PITPNM2	chr12.123469358	6.452	58.333	-51.881	3'UTR	NM_020845
PITPNM2	chr12.123469375	9.677	47.222	-37.545	3'UTR	NM_020845
PITPNM2	chr12.123526205	95	57.143	37.857	intron	NM_020845
ZNF664-FAM101A	chr12.124672195	76.19	37.5	38.69	intron	NM_001204299
NCOR2	chr12.125002049	18.75	67.857	-49.107	intron	NM_001206654
NCOR2	chr12.125035444	17.391	59.091	-41.7	intron	NM_001206654
TMEM132B	chr12.125896266	36	73.913	-37.913	intron	NM_052907
	chr12.126345843	90	52.381	37.619	intergenic
	chr12.130508734	25	62.791	-37.791	intergenic
PIWIL1	chr12.130823381	31.579	72.727	-41.148	intron	NM_001190971
	chr12.131118404	35	86.957	-51.957	intergenic
GPR133	chr12.131508765	44	91.176	-47.176	intron	NM_198827
	chr12.131648118	94.595	55.556	39.039	intergenic
MMP17	chr12.132331494	70	20.833	49.167	intron	NM_016155
LOC100130238	chr12.132852664	29.63	71.053	-41.423	NonCodingRNA	NR_024563
GALNT9	chr12.132896186	50	94.286	-44.286	intron	NM_001122636
GALNT9	chr12.132905468	29.73	75	-45.27	intron	NM_001122636
	chr12.132959220	96.875	60	36.875	intergenic
	chr12.133017468	55	100	-45	intergenic
POLE	chr12.133249016	10	54.167	-44.167	intron	NM_006231
POLE	chr12.133249066	82.353	40.541	41.812	intron	NM_006231
	chr12.15432375	15	63.636	-48.636	intergenic
	chr12.15432400	15	66.667	-51.667	intergenic
	chr12.155307	55.102	94.118	-39.016	intergenic
WNT5B	chr12.1748597	56	17.391	38.609	intron	NM_032642
CACNA2D4	chr12.1956053	91.304	40.909	50.395	intron	NM_172364
CACNA1C	chr12.2224635	56.41	100	-43.59	exon	NM_001129833
LOC574538	chr12.247990	27.907	72	-44.093	NonCodingRNA	NR_033859
LOC574538	chr12.247995	27.907	72	-44.093	NonCodingRNA	NR_033859
CACNA1C	chr12.2673322	85.185	46.154	39.031	intron	NM_001129833
	chr12.2886645	55.556	100	-44.444	intergenic
	chr12.2886647	55.556	95.455	-39.899	intergenic
	chr12.296540	54.054	100	-45.946	intergenic
TMTC1	chr12.29673946	34.375	72.917	-38.542	intron	NM_001193451
TMTC1	chr12.29673995	62.5	22.449	40.051	intron	NM_001193451
TEAD4	chr12.3148258	29.412	76.19	-46.778	intron	NM_201443
	chr12.34488509	78.261	32.143	46.118	intergenic
	chr12.34495141	9.524	52.174	-42.65	intergenic
	chr12.34501300	42.857	83.784	-40.927	intergenic
	chr12.34501867	85.714	39.13	46.584	intergenic
	chr12.38557615	96.875	60	36.875	intergenic
	chr12.39538484	23.81	67.857	-44.047	intergenic
CCND2	chr12.4388141	27.586	73.913	-46.327	intron	NM_001759
H1FNT	chr12.48723469	70.732	29.63	41.102	exon	NM_181788
	chr12.49627144	55	17.857	37.143	intergenic
	chr12.49684716	7.692	52.381	-44.689	intergenic
CSRNP2	chr12.51458370	17.308	56.818	-39.51	NonCodingRNA	NR_045072
CSRNP2	chr12.51458418	82.692	42.222	40.47	NonCodingRNA	NR_045072
KCNA5	chr12.5154013	75	33.333	41.667	exon	NM_002234
DAZAP2	chr12.51638025	20.93	72.727	-51.797	intron	NM_001136269
DAZAP2	chr12.51638073	72.093	30.435	41.658	intron	NM_001136269
GALNT6	chr12.51759110	46.429	88.462	-42.033	intron	NM_007210
	chr12.52455716	34.783	75	-40.217	intergenic
KRT18	chr12.53343137	42.254	3.846	38.408	exon	NM_000224
TENC1	chr12.53452848	25.316	66.667	-41.351	exon	NM_170754
	chr12.54540833	90.476	50	40.476	intergenic
	chr12.54591315	45.833	85	-39.167	intergenic
ERBB3	chr12.56474321	0	40	-40	intron	NM_001005915
ZBTB39	chr12.57395460	42.857	80.952	-38.095	3'UTR	NM_014830
LRP1	chr12.57524232	20	72.727	-52.727	intron	NM_002332
LRP1	chr12.57559012	87.097	48.148	38.949	intron	NM_002332
NDUFA4L2	chr12.57635062	19.355	61.905	-42.55	upstream_protein_coding	NM_020142
INHBC	chr12.57834858	85.185	41.667	43.518	intron	NM_005538
MBD6	chr12.57915663	63.158	22.727	40.431	upstream_protein_coding	NM_052897
	chr12.59058554	85.714	41.86	43.854	intergenic
	chr12.60663643	56.757	96.774	-40.017	intergenic
VWF	chr12.6177727	72.973	34.146	38.827	intron	NM_000552
	chr12.6361267	23.81	61.905	-38.095	intergenic
	chr12.6361317	71.429	33.333	38.096	intergenic
MSRB3	chr12.65719344	76.316	40.476	35.84	intron	NM_001193461
	chr12.6587068	50.769	100	-49.231	intergenic
	chr12.6587072	56.923	100	-43.077	intergenic
ING4	chr12.6772302	43.75	0	43.75	5'UTR	NM_001127584
	chr12.6831076	47.826	100	-52.174	intergenic
CD163L1	chr12.7592785	31.25	76	-44.75	intron	NM_174941
	chr12.84466290	52.727	97.297	-44.57	intergenic
	chr12.84466339	43.636	0	43.636	intergenic
	chr12.85896682	9.524	48.148	-38.624	intergenic
DDX12P	chr12.9583147	51.163	100	-48.837	NonCodingRNA	NR_033399
HAL	chr12.96389603	25	68	-43	exon	NM_001258334
	chr12.96805663	38.462	81.481	-43.019	intergenic
	chr12.96805712	56.41	19.231	37.179	intergenic
	chr12.97532354	95	59.259	35.741	intergenic
LOC643770	chr12.98897285	0	71.429	-71.429	NonCodingRNA	NR_038383
LOC643770	chr12.98897309	4.762	71.429	-66.667	NonCodingRNA	NR_038383
LOC643770	chr12.98897318	0	66.667	-66.667	NonCodingRNA	NR_038383
LOC643770	chr12.98897320	0	68	-68	NonCodingRNA	NR_038383
LOC643770	chr12.98897328	0	60.714	-60.714	NonCodingRNA	NR_038383
	chr13.107356154	9.524	47.727	-38.203	intergenic
	chr13.107356202	79.032	43.182	35.85	intergenic
FAM155A	chr13.107931646	27.907	67.5	-39.593	intron	NM_001080396
COL4A2	chr13.111066446	28	75.758	-47.758	intron	NM_001846
COL4A2	chr13.111066495	60	24.242	35.758	intron	NM_001846
COL4A2-AS1	chr13.111158823	96.296	60	36.296	NonCodingRNA	NR_046583
CARKD	chr13.111278377	54.545	100	-45.455	intron	NM_018210
CARKD	chr13.111278380	48.276	100	-51.724	intron	NM_018210
CARKD	chr13.111278382	48.276	100	-51.724	intron	NM_018210
	chr13.111524753	70	25	45	intergenic
	chr13.112528861	53.846	12.121	41.725	intergenic
ATP11A	chr13.113423482	50	91.304	-41.304	intron	NM_015205
	chr13.113543546	95	60	35	intergenic
F10	chr13.113798011	93.333	51.724	41.609	intron	NM_000504
	chr13.114585822	14.583	76.923	-62.34	intergenic
	chr13.19174228	41.86	89.286	-47.426	intergenic
	chr13.19240081	39.13	80.952	-41.822	intergenic
GJA3	chr13.20711622	20.588	66.038	-45.45	downstream_protein_coding	NM_021954
	chr13.20751413	4.167	44.828	-40.661	intergenic
	chr13.22506244	87.097	47.619	39.478	intergenic
	chr13.22601903	70.968	33.333	37.635	intergenic
	chr13.24914292	95.652	52.174	43.478	intergenic
PARP4	chr13.25079864	81.481	40.741	40.74	intron	NM_006437
	chr13.25595949	21.739	64.103	-42.364	intergenic
NUPL1	chr13.25875036	61.905	25	36.905	upstream_protein_coding	NM_014089
NUPL1	chr13.25875113	38	0	38	upstream_protein_coding	NM_014089
	chr13.28502198	2.941	45.833	-42.892	intergenic
URAD	chr13.28554994	31.25	75.862	-44.612	intron	NM_001105577
SLC7A1	chr13.30109986	85.185	47.368	37.817	exon	NM_003045
	chr13.43744097	22.857	71.429	-48.572	intergenic
	chr13.43744147	71.429	29.73	41.699	intergenic
SIAH3	chr13.46387306	80	40	40	intron	NM_198849
	chr13.50267126	16.667	73.913	-57.246	intergenic
	chr13.50707635	9.091	48.485	-39.394	intergenic
	chr13.50707744	26.471	76.19	-49.719	intergenic
	chr13.53775351	3.704	54.167	-50.463	intergenic
	chr13.62982124	100	65	35	intergenic
	chr13.63022220	90.909	50	40.909	intergenic
	chr13.65728553	95.122	56.25	38.872	intergenic
	chr13.71205516	43.75	7.407	36.343	intergenic
SLITRK5	chr13.88328572	25	63.636	-38.636	exon	NM_015567
GPC5	chr13.92051953	17.647	65.217	-47.57	intron	NM_004466
	chr13.98313340	46.429	86.667	-40.238	intergenic
IPO5	chr13.98611912	35.714	76.19	-40.476	intron	NM_002271
IPO5	chr13.98611961	57.143	19.048	38.095	intron	NM_002271
DOCK9	chr13.99698211	45.833	84.615	-38.782	intron	NM_001130049
	chr14.100197290	45.833	8.696	37.137	intergenic
	chr14.100655044	98.246	62.963	35.283	intergenic
SLC25A29	chr14.100771168	29.73	68.75	-39.02	intron	NM_001039355
SLC25A29	chr14.100771202	18.182	64	-45.818	intron	NM_001039355
	chr14.100998511	71.739	34.783	36.956	intergenic
BEGAIN	chr14.101022087	72.727	19.231	53.496	intron	NM_001159531
BEGAIN	chr14.101022109	90.909	53.846	37.063	intron	NM_001159531
	chr14.101175981	22.581	66.667	-44.086	intergenic
MEG8	chr14.101371085	28.571	75	-46.429	NonCodingRNA	NR_024149
MEG8	chr14.101371111	37.143	80	-42.857	NonCodingRNA	NR_024149
	chr14.102071679	25.532	65.217	-39.685	intergenic
	chr14.103005261	39.394	82.609	-43.215	intergenic
	chr14.103005271	25	80	-55	intergenic
	chr14.103007317	72.727	35	37.727	intergenic
RCOR1	chr14.103143448	61.538	21.348	40.19	intron	NM_015156
CDC42BPB	chr14.103411012	72	27.273	44.727	intron	NM_006035
	chr14.103656101	67.5	22.727	44.773	intergenic
	chr14.103692789	20	66.667	-46.667	intergenic
	chr14.103839712	21.429	78.378	-56.949	intergenic
	chr14.103839760	75	27.027	47.973	intergenic
ASPG	chr14.104562164	87.879	44.444	43.435	intron	NM_001080464
	chr14.104600789	66.667	30.769	35.898	intergenic
	chr14.104911297	19.231	81.481	-62.25	intergenic
	chr14.105040488	24.242	63.333	-39.091	intergenic
C14orf180	chr14.105055911	36.364	82.222	-45.858	3'UTR	NM_001286400
INF2	chr14.105178200	68.293	16.129	52.164	intron	NM_001031714
INF2	chr14.105183641	95.349	55.263	40.086	intron	NM_001031714
AKT1	chr14.105255285	87.755	48.936	38.819	intron	NM_005163
ZBTB42	chr14.105266143	27.5	68.182	-40.682	upstream_protein_coding	NM_001137601
PLD4	chr14.105399262	85.714	38.71	47.004	exon	NM_138790
AHNAK2	chr14.105444029	27.778	65.625	-37.847	intron	NM_138420
	chr14.105603200	14.286	56.522	-42.236	intergenic
MTA1	chr14.105916228	63.889	27.586	36.303	intron	NM_004689
TMEM121	chr14.105996620	50	88	-38	downstream_protein_coding	NM_025268
	chr14.106071722	53.488	92.593	-39.105	intergenic
	chr14.106324521	27.273	65.909	-38.636	intergenic
	chr14.19108095	5.607	72.222	-66.615	intergenic
	chr14.19359609	45.455	97.436	-51.981	intergenic
	chr14.19457259	77.778	33.333	44.445	intergenic
	chr14.21095054	31.25	82.609	-51.359	intergenic
	chr14.21095060	31.25	78.261	-47.011	intergenic
CDH24	chr14.23517401	73.913	38.095	35.818	exon	NM_144985
CTSG	chr14.25043630	83.333	38.462	44.871	exon	NM_001911
NPAS3	chr14.34269117	68.182	23.81	44.372	exon	NM_173159
	chr14.34815269	63.462	25	38.462	intergenic
	chr14.38080425	14.286	52.174	-37.888	intergenic
	chr14.44737783	34.884	90	-55.116	intergenic
	chr14.49344782	64.286	28.571	35.715	intergenic
ATP5S	chr14.50781520	13.333	58.065	-44.732	intron	NM_015684
ATP5S	chr14.50781568	86.667	50	36.667	intron	NM_015684
PTGDR	chr14.52733799	72	14.286	57.714	upstream_protein_coding	NM_000953
	chr14.64236261	25	69.231	-44.231	intergenic
	chr14.64236311	72.222	26.923	45.299	intergenic
	chr14.65100190	20	67.857	-47.857	intergenic
FAM71D	chr14.67694081	31.429	70	-38.571	intron	NM_173526
FAM71D	chr14.67694130	65.714	27.5	38.214	intron	NM_173526
PIGH	chr14.68067357	82.051	46.667	35.384	upstream_protein_coding	NM_004569
SMOC1	chr14.70399400	52.381	95.455	-43.074	intron	NM_001034852
	chr14.70690481	25	73.077	-48.077	intergenic
DPF3	chr14.73209117	78.049	37.037	41.012	intron	NM_001280544
FAM161B	chr14.74405878	35.714	100	-64.286	intron	NM_152445
FAM161B	chr14.74405926	57.143	0	57.143	intron	NM_152445
ENTPD5	chr14.74484511	29.167	70	-40.833	intron	NM_001249
LTBP2	chr14.75077891	28	73.077	-45.077	intron	NM_000428
	chr14.75719301	88.889	48.276	40.613	intergenic
	chr14.82366841	44.231	100	-55.769	intergenic
	chr14.82555079	54.717	100	-45.283	intergenic
	chr14.82555128	38.462	0	38.462	intergenic
	chr14.84006145	25	90	-65	intergenic
	chr14.88201360	65.909	25.714	40.195	intergenic
TTC7B	chr14.91127419	50	93.75	-43.75	intron	NM_001010854
PAPOLA	chr14.96972283	50	100	-50	intron	NM_001252007
	chr14.97898185	81.818	44	37.818	intergenic
C14orf64	chr14.98444456	74.603	32.143	42.46	NonCodingRNA	NR_015430
	chr14.99502512	19.149	61.905	-42.756	intergenic
	chr14.99847550	77.778	39.13	38.648	intergenic
ADAMTS17	chr15.100515249	26.667	67.647	-40.98	intron	NM_139057
ADAMTS17	chr15.100547936	78.125	41.935	36.19	intron	NM_139057
ADAMTS17	chr15.100655451	38.889	85	-46.111	intron	NM_139057
TM2D3	chr15.102193461	93.548	58.333	35.215	upstream_protein_coding	NM_078474
	chr15.20500297	36.232	83.333	-47.101	intergenic
	chr15.20500308	34.783	87.5	-52.717	intergenic
	chr15.20500310	40.58	83.333	-42.753	intergenic
	chr15.20990677	61.538	100	-38.462	intergenic
	chr15.22095151	34.884	83.784	-48.9	intergenic
	chr15.22095177	11.765	50	-38.235	intergenic
	chr15.22545622	36	74.074	-38.074	intergenic
	chr15.22545626	38.462	77.778	-39.316	intergenic
	chr15.22545633	29.167	92	-62.833	intergenic
	chr15.22545635	25	72	-47	intergenic
	chr15.22545639	16.667	92	-75.333	intergenic
	chr15.22545641	20.833	80	-59.167	intergenic
	chr15.22545644	37.5	92	-54.5	intergenic
	chr15.22545660	29.167	100	-70.833	intergenic
	chr15.22545664	40.741	96.296	-55.555	intergenic
MKRN3	chr15.23810971	75.51	40	35.51	exon	NM_005664
SNURF	chr15.25200182	21.212	63.636	-42.424	5'UTR	NM_022804
SNURF	chr15.25200192	24.242	63.636	-39.394	5'UTR	NM_022804
SNURF	chr15.25200194	24.242	63.636	-39.394	5'UTR	NM_022804
SNURF	chr15.25200202	24.242	63.636	-39.394	exon	NM_022804
GABRB3	chr15.26874224	55.556	95.652	-40.096	NonCodingRNA	NR_103801
GABRA5	chr15.27139090	4.545	54.545	-50	intron	NM_001165037
GABRG3	chr15.27501450	100	65	35	intron	NM_001270873
TRPM1	chr15.31318357	14.815	54.286	-39.471	exon	NM_001252024
TRPM1	chr15.31318402	81.481	45.455	36.026	exon	NM_001252024
	chr15.31557584	6.452	50	-43.548	intergenic
	chr15.31557595	16.129	66.667	-50.538	intergenic
	chr15.31732987	15	60	-45	intergenic
	chr15.31741064	3.704	47.619	-43.915	intergenic
CHRM5	chr15.34310470	42.857	87.5	-44.643	intron	NM_012125
LOC145845	chr15.37172793	3.333	45.455	-42.122	NonCodingRNA	NR_024264
	chr15.37874447	81.395	38.095	43.3	intergenic
EIF2AK4	chr15.40225837	10	50	-40	upstream_protein_coding	NM_001013703
C15orf52	chr15.40627329	13.953	54.545	-40.592	3'UTR	NM_207380
TMEM62	chr15.43429893	70	31.429	38.571	intron	NM_024956
SLC30A4	chr15.45812628	100	65	35	intron	NM_013309
SQRDL	chr15.45942548	37.037	80	-42.963	intron	NM_021199
USP8	chr15.50758924	61.017	100	-38.983	intron	NM_005154
USP8	chr15.50758935	59.322	100	-40.678	intron	NM_005154
LYSMD2	chr15.52026272	58.824	100	-41.176	intron	NM_153374
FAM214A	chr15.52945587	22.581	64	-41.419	intron	NM_019600
	chr15.55600368	51.163	89.286	-38.123	intergenic
	chr15.55600410	46.512	89.286	-42.774	intergenic
GTF2A2	chr15.59950081	6.061	52.174	-46.113	upstream_protein_coding	NM_004492
	chr15.60696683	81.395	44	37.395	intergenic
	chr15.62873243	44.444	100	-55.556	intergenic
	chr15.63158738	59.615	22.857	36.758	intergenic
	chr15.65327185	30.435	70	-39.565	intergenic
IGDCC3	chr15.65666281	19.355	66.667	-47.312	intron	NM_004884
SMAD6	chr15.67009269	78.947	34.146	44.801	intron	NM_001142861
	chr15.67145456	0	69.048	-69.048	intergenic
	chr15.67236577	57.143	96.154	-39.011	intergenic
	chr15.68152850	85.714	50	35.714	intergenic
	chr15.68319917	33.333	71.875	-38.542	intergenic
CLN6	chr15.68522777	31.818	75	-43.182	upstream_protein_coding	NM_017882
	chr15.69771019	100	65	35	intergenic
	chr15.70642400	7.143	57.143	-50	intergenic
	chr15.70646960	36.111	100	-63.889	intergenic
	chr15.70646986	25	80	-55	intergenic
	chr15.70770557	86.364	46.154	40.21	intergenic
LARP6	chr15.71132960	88.462	48.571	39.891	intron	NM_001286679
	chr15.72447621	18.519	58.333	-39.814	intergenic
	chr15.73941487	86.957	48.485	38.472	intergenic
LOXL1-AS1	chr15.74218715	16.129	54.167	-38.038	NonCodingRNA	NR_040067
STRA6	chr15.74491877	84.091	34.483	49.608	intron	NM_001142620
	chr15.74676231	42.857	80.769	-37.912	intergenic
CSK	chr15.75095730	74.074	37.838	36.236	downstream_protein_coding	NM_004383
C15orf39	chr15.75499746	21.429	72	-50.571	exon	NM_015492
	chr15.77374330	21.622	62.963	-41.341	intergenic
	chr15.78163821	44.615	85.714	-41.099	intergenic
hsa-miR-184(NonCanonical)	chr15.79502186	10	96.735	-86.735	miRNA	MIMAT0000454
	chr15.80302577	90	52	38	intergenic
	chr15.82051794	100	64.516	35.484	intergenic
CPEB1	chr15.83282776	47.619	0	47.619	intron	NM_030594
HOMER2	chr15.83622441	42.593	100	-57.407	upstream_protein_coding	NM_199330
HOMER2	chr15.83622452	44.444	100	-55.556	upstream_protein_coding	NM_199330
EFTUD1P1	chr15.84749636	44.444	8	36.444	NonCodingRNA	NR_036652
AKAP13	chr15.86292120	60	23.81	36.19	3'UTR	NM_001270546
	chr15.89285174	91.304	52.381	38.923	intergenic
	chr15.89285197	82.609	38.095	44.514	intergenic
ACAN	chr15.89392979	87.234	51.852	35.382	intron	NM_001135
	chr15.89494840	13.043	56.098	-43.055	intergenic
LINC00925	chr15.89929324	7.143	48	-40.857	NonCodingRNA	NR_015411
	chr15.89951401	0	40.741	-40.741	intergenic
FURIN	chr15.91424770	13.514	63.636	-50.122	exon	NM_002569
SLCO3A1	chr15.92491671	37.5	80.556	-43.056	intron	NM_013272
SLCO3A1	chr15.92493797	39.13	77.273	-38.143	intron	NM_013272
CHD2	chr15.93552488	72.727	37.5	35.227	exon	NM_001271
	chr15.94834753	32	78.947	-46.947	intergenic
	chr15.97034417	38.462	80	-41.538	intergenic
	chr15.97259512	5	45	-40	intergenic
	chr15.98419153	40.323	85.714	-45.391	intergenic
IGF1R	chr15.99496282	8.333	48.718	-40.385	intron	NM_000875
LMF1	chr16.1027597	100	60	40	NonCodingRNA	NR_036442
	chr16.10580604	67.742	26.316	41.426	intergenic
	chr16.1061614	85.714	44.828	40.886	intergenic
	chr16.1079451	35.714	74.194	-38.48	intergenic
	chr16.1086291	9.524	59.091	-49.567	intergenic
	chr16.1094653	60	16.279	43.721	intergenic
SSTR5-AS1	chr16.1120188	15.217	54.167	-38.95	NonCodingRNA	NR_027242
C1QTNF8	chr16.1141261	54.054	95	-40.946	intron	NM_207419
C1QTNF8	chr16.1143939	18.919	76.19	-57.271	exon	NM_207419
C1QTNF8	chr16.1143967	36.111	85.714	-49.603	exon	NM_207419
	chr16.1169334	74.286	34.375	39.911	intergenic
SNN	chr16.11764821	68.75	32	36.75	intron	NM_003498
CACNA1H	chr16.1208979	68	31.034	36.966	intron	NM_021098
CACNA1H	chr16.1213527	53.846	14.286	39.56	intron	NM_021098
CACNA1H	chr16.1233597	18.919	61.538	-42.619	intron	NM_021098
SNX29	chr16.12355114	80	30	50	intron	NM_032167
TPSG1	chr16.1275758	35	80.952	-45.952	upstream_protein_coding	NM_012467
	chr16.1276834	42.5	82.353	-39.853	intergenic
	chr16.1482579	18.182	85.714	-67.532	intergenic
	chr16.1482586	33.333	76.19	-42.857	intergenic
	chr16.1482588	27.273	76.19	-48.917	intergenic
	chr16.1482590	33.333	76.19	-42.857	intergenic
	chr16.1482600	24.242	75	-50.758	intergenic
	chr16.1482787	29.73	73.077	-43.347	intergenic
	chr16.1482800	24	82.759	-58.759	intergenic
	chr16.1482816	20	58.621	-38.621	intergenic
	chr16.1482886	18.519	61.538	-43.019	intergenic
PDXDC1	chr16.15121521	46.667	100	-53.333	intron	NM_001285450
NTAN1	chr16.15135358	22.727	61.905	-39.178	intron	NM_001270767
	chr16.15235048	19.231	60.87	-41.639	intergenic
	chr16.15237588	20	58.621	-38.621	intergenic
MYH11	chr16.15948870	42.857	85	-42.143	intron	NM_002474
ABCC6	chr16.16249661	11.765	60.526	-48.761	intron	NM_001171
ABCC6	chr16.16249708	73.529	36.842	36.687	intron	NM_001171
	chr16.17165002	20.833	65	-44.167	intergenic
	chr16.17165047	12.5	55	-42.5	intergenic
SYT17	chr16.19222333	95.238	60	35.238	intron	NM_016524
IGSF6	chr16.21656734	24.324	65.517	-41.193	intron	NM_005849
VWA3A	chr16.22130193	41.667	80	-38.333	intron	NM_173615
VWA3A	chr16.22130235	57.576	13.889	43.687	exon	NM_173615
TRAF7	chr16.2220540	22.727	75.862	-53.135	intron	NM_032271
MLST8	chr16.2256840	16.216	61.29	-45.074	intron	NM_001199174
E4F1	chr16.2283638	40.909	96	-55.091	exon	NM_004424
CACNG3	chr16.24373086	77.083	22.222	54.861	exon	NM_006539
	chr16.24732985	87.097	48.837	38.26	intergenic
CCNF	chr16.2502359	78.049	34.884	43.165	intron	NM_001761
	chr16.25210439	55	97.059	-42.059	intergenic
	chr16.27201153	70.37	26.923	43.447	intergenic
GTF3C1	chr16.27475112	13.793	52	-38.207	intron	NM_001520
GTF3C1	chr16.27476547	78.261	38.462	39.799	intron	NM_001520
PRSS22	chr16.2903321	42.857	88.235	-45.378	exon	NM_022119
	chr16.29191755	73.81	36.667	37.143	intergenic
QPRT	chr16.29705483	53.488	92.857	-39.369	intron	NM_014298
KIF22	chr16.29816222	7.895	50	-42.105	exon	NM_001256270
PYCARD	chr16.31212913	34.783	90	-55.217	exon	NM_145182
ITGAX	chr16.31368857	40.476	79.31	-38.834	intron	NM_000887
ITGAX	chr16.31368867	26.19	72.414	-46.224	intron	NM_000887
	chr16.3242710	76.923	32	44.923	intergenic
	chr16.3242911	52	0	52	intergenic
	chr16.33040272	41.441	81.818	-40.377	intergenic
ARHGDIG	chr16.331786	40	78.571	-38.571	exon	NM_001176
	chr16.33402623	50	100	-50	intergenic
LINC00273	chr16.33962057	91.304	41.379	49.925	NonCodingRNA	NR_038368
	chr16.34208581	28.125	79.167	-51.042	intergenic
	chr16.34490177	79.167	33.333	45.834	intergenic
	chr16.3481970	73.171	33.333	39.838	intergenic
	chr16.3953120	78.788	40.909	37.879	intergenic
UBALD1	chr16.4660380	53.125	95.455	-42.33	intron	NM_145253
UBALD1	chr16.4660387	50	100	-50	intron	NM_145253
	chr16.46878479	12.5	52.381	-39.881	intergenic
ROGDI	chr16.4851256	16.667	66.667	-50	NonCodingRNA	NR_046480
	chr16.49499136	16.279	61.538	-45.259	intergenic
	chr16.49499303	26.471	64.286	-37.815	intergenic
	chr16.4995078	50	14.286	35.714	intergenic
	chr16.50690856	71.429	33.333	38.096	intergenic
	chr16.5072598	35.294	77.419	-42.125	intergenic
	chr16.53406901	7.692	45.833	-38.141	intergenic
	chr16.54178501	57.895	19.231	38.664	intergenic
PLLP	chr16.57303841	54.839	100	-45.161	intron	NM_015993
CCDC102A	chr16.57549243	71.875	24.138	47.737	intron	NM_033212
GPR56	chr16.57662202	21.429	67.857	-46.428	intron	NM_001145770
CDH8	chr16.62052364	89.474	48.276	41.198	intron	NM_001796
RBFOX1	chr16.6381173	28.571	71.875	-43.304	intron	NM_001142333
	chr16.65195038	24.242	71.429	-47.187	intergenic
RRAD	chr16.66955873	47.059	90.909	-43.85	3'UTR	NM_001128850
B3GNT9	chr16.67184064	0	38.095	-38.095	exon	NM_033309
B3GNT9	chr16.67184080	4.545	57.143	-52.598	exon	NM_033309
ZFP90	chr16.68586879	21.622	60	-38.378	intron	NM_133458
	chr16.70484844	71.429	25	46.429	intergenic
WDR90	chr16.709298	87.368	50	37.368	exon	NM_145294
	chr16.73100946	71.053	26.667	44.386	intergenic
	chr16.74025263	55	9.091	45.909	intergenic
RFWD3	chr16.74698621	78.571	38.71	39.861	intron	NM_018124
FBXL16	chr16.750555	73.529	36.364	37.165	intron	NM_153350
	chr16.75243256	25	72.222	-47.222	intergenic
	chr16.75243298	77.419	25	52.419	intergenic
	chr16.7937432	12	57.143	-45.143	intergenic
	chr16.83969346	92	34.783	57.217	intergenic
KCNG4	chr16.84256940	71.875	35	36.875	intron	NM_172347
	chr16.84583013	37.5	81.395	-43.895	intergenic
KLHL36	chr16.84691433	60.87	24	36.87	exon	NM_024731
FAM92B	chr16.85138904	27.027	65.385	-38.358	intron	NM_198491
	chr16.85240650	52.778	16.667	36.111	intergenic
	chr16.85254021	34.615	73.913	-39.298	intergenic
	chr16.85271981	21.818	69.444	-47.626	intergenic
	chr16.85415743	41.667	86.667	-45	intergenic
	chr16.85429569	87.129	47.222	39.907	intergenic
	chr16.85506376	60.87	22.222	38.648	intergenic
	chr16.85549492	71.429	29.73	41.699	intergenic
	chr16.85559750	48.649	95.455	-46.806	intergenic
	chr16.85570508	20	61.538	-41.538	intergenic
GSE1	chr16.85648642	7.143	51.852	-44.709	intron	NM_001278184
PRR25	chr16.858193	12	54.545	-42.545	intron	NM_001013638
	chr16.86191203	4.762	52.174	-47.412	intergenic
	chr16.86192445	46.939	8	38.939	intergenic
FLJ30679	chr16.86589280	32.353	76	-43.647	NonCodingRNA	NR_026674
	chr16.867357	38.095	80	-41.905	intergenic
	chr16.86749034	92.593	54.545	38.048	intergenic
FBXO31	chr16.87379768	27.273	66	-38.727	intron	NM_024735
ZCCHC14	chr16.87524059	40.909	80.952	-40.043	intron	NM_015144
	chr16.87527107	36.842	0	36.842	intergenic
JPH3	chr16.87688559	14.516	74.194	-59.678	intron	NM_020655
JPH3	chr16.87688607	83.607	23.529	60.078	intron	NM_020655
JPH3	chr16.87723706	50	0	50	exon	NM_020655
	chr16.87736855	58.209	100	-41.791	intergenic
CA5A	chr16.87970631	48.333	96.552	-48.219	upstream_protein_coding	NM_001739
CA5A	chr16.87970654	48.333	88.889	-40.556	upstream_protein_coding	NM_001739
ZNF469	chr16.88494168	100	53.846	46.154	exon	NM_001127464
	chr16.88509861	57.746	15.152	42.594	intergenic
ZFPM1	chr16.88600355	50	12.121	37.879	exon	NM_153813
	chr16.88617080	62.745	17.647	45.098	intergenic
	chr16.88702129	77.143	24.242	52.901	intergenic
PIEZO1	chr16.88789764	67.857	32	35.857	intron	NM_001142864
CBFA2T3	chr16.88975740	90.909	55	35.909	intron	NM_175931
CBFA2T3	chr16.89023380	9.756	51.163	-41.407	intron	NM_005187
CDH15	chr16.89255134	75	34.211	40.789	intron	NM_004933
	chr16.89328806	83.333	45	38.333	intergenic
CARHSP1	chr16.8963583	70.968	33.333	37.635	upstream_protein_coding	NM_014316
	chr16.90161318	39.13	83.784	-44.654	intergenic
	chr16.90172848	23.333	69.231	-45.898	intergenic
ABR	chr17.1055749	50.943	93.478	-42.535	intron	NM_021962
DNAH9	chr17.11556652	15.686	56	-40.314	intron	NM_001372
BHLHA9	chr17.1174732	75	33.333	41.667	downstream_protein_coding	NM_001164405
	chr17.11919240	75.758	40.541	35.217	intergenic
	chr17.17287211	60.465	100	-39.535	intergenic
SREBF1	chr17.17723420	71.429	33.333	38.096	exon	NM_004176
MYO15A	chr17.18024130	47.619	85.714	-38.095	exon	NM_016239
MYO15A	chr17.18024147	50	90.323	-40.323	exon	NM_016239
MYO15A	chr17.18024438	100	55	45	exon	NM_016239
	chr17.1810118	26.923	76.19	-49.267	intergenic
	chr17.1810168	75.862	26.087	49.775	intergenic
FAM83G	chr17.18882134	71.875	25	46.875	exon	NM_001039999
FAM83G	chr17.18896001	16.667	64.516	-47.849	intron	NM_001039999
DPH1	chr17.1932792	33.962	72.917	-38.955	upstream_protein_coding	NM_001383
	chr17.20687836	37.931	86.667	-48.736	intergenic
LOC440416	chr17.20805828	23.288	62.857	-39.569	NonCodingRNA	NR_104185
MAP2K3	chr17.21187357	19.231	57.143	-37.912	upstream_protein_coding	NM_145109
	chr17.21389640	79.592	41.667	37.925	intergenic
	chr17.21414859	47.826	1.613	46.213	intergenic
	chr17.21477629	76.506	29.167	47.339	intergenic
	chr17.21953760	51	89.189	-38.189	intergenic
	chr17.21953763	43	83.784	-40.784	intergenic
	chr17.21953771	46	86.486	-40.486	intergenic
	chr17.21953839	21.875	70	-48.125	intergenic
	chr17.22005692	48.387	96	-47.613	intergenic
	chr17.25290041	23.913	62.5	-38.587	intergenic
TRAF4	chr17.27074517	75	38.71	36.29	intron	NM_004295
FLOT2	chr17.27219652	78.261	41.379	36.882	intron	NM_004475
TAOK1	chr17.27740386	31.818	77.778	-45.96	intron	NM_025142
EFCAB5	chr17.28395739	47.222	88.889	-41.667	NonCodingRNA	NR_026738
MYO1D	chr17.31087870	18	56	-38	intron	NM_015194
ASIC2	chr17.31343090	19.048	60	-40.952	intron	NM_183377
	chr17.33735368	26.316	68.75	-42.434	intergenic
	chr17.33735418	73.684	29.032	44.652	intergenic
RASL10B	chr17.34068969	57.778	19.565	38.213	3'UTR	NM_033315
	chr17.35036538	66.667	30.769	35.898	intergenic
LHX1	chr17.35294211	0	40	-40	upstream_protein_coding	NM_005568
SRCIN1	chr17.36702431	87.5	50	37.5	intron	NM_025248
PSMB3	chr17.36918668	26.316	71.429	-45.113	exon	NM_002795
PSMB3	chr17.36918718	71.053	28.571	42.482	exon	NM_002795
MED24	chr17.38178915	83.333	46.667	36.666	exon	NM_014815
	chr17.38698069	38.095	83.784	-45.689	intergenic
	chr17.38698083	38.095	81.081	-42.986	intergenic
KRTAP1-1	chr17.39197463	82.609	43.478	39.131	exon	NM_030967
KRT17	chr17.39774753	85	41.379	43.621	downstream_protein_coding	NM_000422
FKBP10	chr17.39969496	17.949	59.091	-41.142	exon	NM_021939
CYB5D2	chr17.4051860	73.077	30	43.077	intron	NM_001254755
ANKFY1	chr17.4076490	89.13	47.368	41.762	intron	NM_001257999
RND2	chr17.41177716	78.571	42.857	35.714	intron	NM_005440
	chr17.41543310	14.286	65.385	-51.099	intergenic
ITGA2B	chr17.42463527	30.769	75	-44.231	intron	NM_000419
C17orf104	chr17.42733500	61.111	25	36.111	upstream_protein_coding	NM_001145080
ADAM11	chr17.42847390	22.222	63.636	-41.414	exon	NM_002390
	chr17.43249282	50	95	-45	intergenic
CRHR1	chr17.43766381	40	80.952	-40.952	intron	NM_001256299
	chr17.45078497	59.375	19.231	40.144	intergenic
ABI3	chr17.47297238	17.857	70.588	-52.731	exon	NM_001135186
ABI3	chr17.47297255	40.909	95	-54.091	exon	NM_001135186
	chr17.48230108	30.303	71.429	-41.126	intergenic
GP1BA	chr17.4835464	10	50	-40	upstream_protein_coding	NM_000173
GP1BA	chr17.4835504	9.677	51.852	-42.175	upstream_protein_coding	NM_000173
CHAD	chr17.48545960	33.333	75	-41.667	exon	NM_001267
ABCC3	chr17.48738329	14.286	53.846	-39.56	exon	NM_001144070
SLC52A1	chr17.4938652	52.778	4	48.778	5'UTR	NM_017986
ZNF232	chr17.5019229	17.949	62.5	-44.551	intron	NM_014519
	chr17.50364409	69.697	27.5	42.197	intergenic
USP6	chr17.5036833	75.61	23.81	51.8	exon	NM_004505
HLF	chr17.53349051	76.923	38.095	38.828	intron	NM_002126
MPO	chr17.56355383	4.444	50	-45.556	exon	NM_000250
MPO	chr17.56355396	6.667	50	-43.333	exon	NM_000250
MPO	chr17.56355398	4.444	50	-45.556	exon	NM_000250
MPO	chr17.56355412	4.444	50	-45.556	exon	NM_000250
MPO	chr17.56355431	8.333	50	-41.667	exon	NM_000250
MED13	chr17.60049103	70	30.303	39.697	intron	NM_005121
SCN4A	chr17.62027509	80.556	40	40.556	intron	NM_000334
	chr17.64836549	81.667	35.897	45.77	intergenic
	chr17.64954456	87.879	52.083	35.796	intergenic
CACNG4	chr17.64984477	4.545	41.935	-37.39	intron	NM_014405
LOC100506713	chr17.6899062	56.604	20	36.604	NonCodingRNA	NR_040089
LOC100506713	chr17.6899085	85.185	35	50.185	NonCodingRNA	NR_040089
ALOX12	chr17.6899522	14.286	57.692	-43.406	exon	NM_000697
ALOX12	chr17.6899526	14.286	57.692	-43.406	exon	NM_000697
ALOX12	chr17.6899534	19.048	59.259	-40.211	exon	NM_000697
ALOX12	chr17.6899630	37.5	0	37.5	intron	NM_000697
ALOX12	chr17.6899641	58.333	20	38.333	intron	NM_000697
ALOX12	chr17.6899646	70.833	23.333	47.5	intron	NM_000697
ALOX12	chr17.6899800	96.154	45.833	50.321	intron	NM_000697
COG1	chr17.71200466	35	77.273	-42.273	intron	NM_018714
	chr17.71715959	44.898	6.897	38.001	intergenic
	chr17.7183037	95.238	57.143	38.095	intergenic
	chr17.72602387	10	59.091	-49.091	intergenic
FDXR	chr17.72858006	0	43.902	-43.902	downstream_protein_coding	NM_001258016
TNK1	chr17.7287302	48.387	10.345	38.042	exon	NM_003985
NLGN2	chr17.7311661	66.667	20.833	45.834	exon	NM_020795
NUP85	chr17.73213363	75	35	40	intron	NM_024844
CHRNB1	chr17.7350439	80.645	36	44.645	exon	NM_000747
NXN	chr17.738882	34.375	75.758	-41.383	intron	NM_001205319
SEP9	chr17.75316025	28.571	75	-46.429	5'UTR	NM_006640
SEP9	chr17.75362913	100	62.069	37.931	intron	NM_006640
SEP9	chr17.75398430	76.19	30.769	45.421	5'UTR	NM_001113494
LOC100996291	chr17.76259600	8.824	48.148	-39.324	NonCodingRNA	NR_073178
TIMP2	chr17.76862854	38.462	77.143	-38.681	intron	NM_003255
TIMP2	chr17.76880426	48	92.308	-44.308	intron	NM_003255
CANT1	chr17.76999029	38.71	85.714	-47.004	intron	NM_138793
RBFOX3	chr17.77097820	9.524	57.143	-47.619	intron	NM_001082575
RBFOX3	chr17.77097868	85.714	35.714	50	intron	NM_001082575
RBFOX3	chr17.77150689	21.212	58.974	-37.762	intron	NM_001082575
RBFOX3	chr17.77165329	87.097	45.455	41.642	intron	NM_001082575
RBFOX3	chr17.77303388	62.903	27.273	35.63	intron	NM_001082575
RBFOX3	chr17.77345824	100	47.619	52.381	intron	NM_001082575
ENPP7	chr17.77713189	30.435	70	-39.565	intron	NM_178543
	chr17.77776835	11.429	54.545	-43.116	intergenic
	chr17.78486240	80	37.5	42.5	intergenic
RPTOR	chr17.78939707	65.854	22.222	43.632	3'UTR	NM_001163034
BAIAP2	chr17.79045472	100	61.538	38.462	intron	NM_017450
AATK	chr17.79109711	83.333	48.148	35.185	intron	NM_001080395
TMEM105	chr17.79303496	7.692	50	-42.308	intron	NM_178520
BAHCC1	chr17.79387128	22.222	82.143	-59.921	intron	NM_001080519
	chr17.79708983	17.949	61.29	-43.341	intergenic
	chr17.79799314	24.242	61.905	-37.663	intergenic
	chr17.79799376	24.138	66.667	-42.529	intergenic
	chr17.79799379	24.138	62.5	-38.362	intergenic
ARHGDIA	chr17.79827876	14.286	59.091	-44.805	intron	NM_001185077
PYCR1	chr17.79893164	86.957	18.519	68.438	intron	NM_001282281
DUS1L	chr17.80020812	50	13.333	36.667	exon	NM_022156
	chr17.80198900	51.351	94.444	-43.093	intergenic
CSNK1D	chr17.80200853	38.462	80	-41.538	3'UTR	NM_139062
CD7	chr17.80275365	26.471	65	-38.529	exon	NM_006137
	chr17.80345309	79.167	40.909	38.258	intergenic
METRNL	chr17.81042826	90.909	50	40.909	exon	NM_001004431
	chr17.8574986	100	61.905	38.095	intergenic
CCDC42	chr17.8633455	10.714	56	-45.286	exon	NM_144681
CCDC42	chr17.8633503	81.481	41.667	39.814	exon	NM_144681
MFSD6L	chr17.8702445	37.5	75.676	-38.176	5'UTR	NM_152599
ABR	chr17.927598	75	39.394	35.606	intron	NM_001256847
	chr17_gl000204_random.55670	12.5	53.846	-41.346	intergenic
	chr17_gl000204_random.70253	76	18.182	57.818	intergenic
ROCK1P1	chr18.111901	42.073	0	42.073	NonCodingRNA	NR_033770
	chr18.12912187	58.065	20	38.065	intergenic
	chr18.14150151	69.231	31.25	37.981	intergenic
	chr18.14450539	29.231	76.471	-47.24	intergenic
	chr18.14450561	17.544	58.824	-41.28	intergenic
ANKRD30B	chr18.14748313	13.636	54.545	-40.909	5'UTR	NM_001145029
	chr18.14999688	47.619	89.655	-42.036	intergenic
	chr18.15000333	35.593	75	-39.407	intergenic
GATA6	chr18.19751285	0	39.13	-39.13	exon	NM_005257
	chr18.20378000	36.364	92.593	-56.229	intergenic
ZNF521	chr18.22862475	2.381	40.741	-38.36	intron	NM_015461
NOL4	chr18.31767639	56.522	95.652	-39.13	intron	NM_001198547
	chr18.43729859	4.348	42.857	-38.509	intergenic
	chr18.45534441	46.429	6.25	40.179	intergenic
LIPG	chr18.47104038	14.815	62.857	-48.042	intron	NM_006033
LIPG	chr18.47104087	77.778	35.294	42.484	intron	NM_006033
LIPG	chr18.47104532	76.471	33.333	43.138	intron	NM_006033
ST8SIA3	chr18.55021334	6.977	46.154	-39.177	intron	NM_015879
ST8SIA3	chr18.55021339	4.651	46.154	-41.503	intron	NM_015879
ST8SIA3	chr18.55021359	16.279	56	-39.721	intron	NM_015879
ALPK2	chr18.56153258	35	77.419	-42.419	intron	NM_052947
	chr18.56452093	14.286	56.522	-42.236	intergenic
	chr18.56495236	58.14	96.552	-38.412	intergenic
	chr18.56495255	61.842	100	-38.158	intergenic
LOC645355	chr18.5759404	0	55	-55	NonCodingRNA	NR_038839
	chr18.63030812	42.857	85.714	-42.857	intergenic
	chr18.63030862	42.857	0	42.857	intergenic
DOK6	chr18.67136785	3.704	66.667	-62.963	intron	NM_152721
	chr18.70364877	20	66.667	-46.667	intergenic
TSHZ1	chr18.72962569	100	65	35	intron	NM_005786
	chr18.73409	41.935	81.25	-39.315	intergenic
ZNF516	chr18.74158520	29.787	79.167	-49.38	intron	NM_014643
ZNF516	chr18.74158567	68.085	17.021	51.064	intron	NM_014643
	chr18.74291211	46.429	84.615	-38.186	intergenic
	chr18.75831515	40.625	93.617	-52.992	intergenic
	chr18.75831529	47.059	95.349	-48.29	intergenic
	chr18.76623117	71.429	14.634	56.795	intergenic
ATP9B	chr18.77062292	28.571	70.213	-41.642	intron	NM_198531
ATP9B	chr18.77094749	26.829	68.966	-42.137	intron	NM_198531
ATP9B	chr18.77094798	86.667	34.783	51.884	intron	NM_198531
NFATC1	chr18.77289064	43.478	5	38.478	3'UTR	NM_172387
	chr18.77377985	73.684	34.375	39.309	intergenic
	chr18.77405830	53.333	17.5	35.833	intergenic
	chr18.77661025	73.913	30.769	43.144	intergenic
PARD6G	chr18.77941454	78.571	40	38.571	intron	NM_032510
	chr18.842066	87.179	52.174	35.005	intergenic
ABCA7	chr19.1041929	100	61.538	38.462	exon	NM_019112
ABCA7	chr19.1042228	83.333	41.379	41.954	intron	NM_019112
	chr19.11197595	75	37.5	37.5	intergenic
ZNF878	chr19.12162036	79.31	29.63	49.68	intron	NM_001080404
	chr19.12628500	74.074	31.818	42.256	intergenic
EFNA2	chr19.1285271	5.714	44.828	-39.114	upstream_protein_coding	NM_001405
EFNA2	chr19.1299883	77.273	38.095	39.178	exon	NM_001405
GADD45GIP1	chr19.13068473	8.333	56.522	-48.189	upstream_protein_coding	NM_052850
	chr19.1308203	89.286	46.429	42.857	intergenic
	chr19.1313604	76.923	29.63	47.293	intergenic
DAZAP1	chr19.1423630	8.696	46.429	-37.733	intron	NM_018959
ADAMTSL5	chr19.1506135	87.097	47.619	39.478	exon	NM_213604
WIZ	chr19.15546859	52.381	100	-47.619	intron	NM_021241
WIZ	chr19.15546907	47.619	0	47.619	intron	NM_021241
PGLYRP2	chr19.15582683	4.167	43.75	-39.583	intron	NM_052890
RAB8A	chr19.16230076	87.234	50	37.234	intron	NM_005370
	chr19.1729869	100	62.069	37.931	intergenic
ANKLE1	chr19.17392161	85.714	48.78	36.934	upstream_protein_coding	NM_001278445
ONECUT3	chr19.1753372	41.379	0	41.379	upstream_protein_coding	NM_001080488
ATP8B3	chr19.1807434	75	16.216	58.784	intron	NM_001178002
KCNN1	chr19.18084816	65.217	15	50.217	exon	NM_002248
REXO1	chr19.1826020	86.207	47.826	38.381	intron	NM_020695
REXO1	chr19.1828000	53.061	96.774	-43.713	exon	NM_020695
KLHL26	chr19.18760999	32.075	80	-47.925	intron	NM_018316
CERS1	chr19.18989928	5.128	48.276	-43.148	intron	NM_198207
ADAT3	chr19.1912806	47.619	100	-52.381	exon	NM_138422
YJEFN3	chr19.19648217	21.429	60	-38.571	exon	NM_001190328
PBX4	chr19.19673274	70.833	33.333	37.5	intron	NM_025245
CSNK1G2	chr19.1978408	32.143	73.077	-40.934	intron	NM_001319
BTBD2	chr19.1999310	59.259	100	-40.741	intron	NM_017797
BTBD2	chr19.1999328	59.259	100	-40.741	intron	NM_017797
BTBD2	chr19.2016450	66.667	28.947	37.72	upstream_protein_coding	NM_017797
AP3D1	chr19.2130358	25	63.333	-38.333	intron	NM_003938
	chr19.21752046	50	91.667	-41.667	intergenic
JSRP1	chr19.2256512	72.222	36.364	35.858	upstream_protein_coding	NM_144616
	chr19.22701205	78.125	40.741	37.384	intergenic
	chr19.22885685	21.739	73.077	-51.338	intergenic
	chr19.22892192	55.882	18.919	36.963	intergenic
	chr19.22989663	24	66.667	-42.667	intergenic
	chr19.22989729	65.217	29.032	36.185	intergenic
SPPL2B	chr19.2332285	27.5	79.31	-51.81	intron	NM_152988
	chr19.23690947	83.333	45	38.333	intergenic
	chr19.246644	70.833	29.63	41.203	intergenic
GNG7	chr19.2527223	40.299	83.333	-43.034	intron	NM_052847
	chr19.28400758	46.512	85	-38.488	intergenic
LOC284395	chr19.29947873	33.333	75	-41.667	NonCodingRNA	NR_040029
	chr19.30848597	16.981	64.286	-47.305	intergenic
	chr19.30848639	76.923	35.714	41.209	intergenic
ZNF536	chr19.30864761	80	38.71	41.29	intron	NM_014717
	chr19.3126603	72.727	30.556	42.171	intergenic
NCLN	chr19.3190917	50	95.833	-45.833	intron	NM_020170
NCLN	chr19.3192110	77.083	36.667	40.416	intron	NM_020170
NCLN	chr19.3196342	83.333	48.276	35.057	intron	NM_020170
	chr19.32118717	45.833	85.714	-39.881	intergenic
	chr19.32118721	41.667	81.633	-39.966	intergenic
CELF5	chr19.3227772	40.625	81.481	-40.856	NonCodingRNA	NR_033342
	chr19.3320483	50	88.462	-38.462	intergenic
CEBPA	chr19.33789979	22.727	67.857	-45.13	downstream_protein_coding	NM_001285829
	chr19.35049306	50	92	-42	intergenic
	chr19.35215288	84.615	37.931	46.684	intergenic
GRAMD1A	chr19.35516443	90.323	52.778	37.545	intron	NM_001136199
MAG	chr19.35786457	34.783	72.727	-37.944	intron	NM_080600
ATP4A	chr19.36049621	78.947	43.478	35.469	intron	NM_000704
CACTIN-AS1	chr19.3612978	76.19	33.333	42.857	NonCodingRNA	NR_038865
HSPB6	chr19.36246742	17.5	55.556	-38.056	exon	NM_144617
PRODH2	chr19.36291295	50	95.455	-45.455	intron	NM_021232
PRODH2	chr19.36291304	43.75	95.455	-51.705	intron	NM_021232
PRODH2	chr19.36291307	53.125	100	-46.875	intron	NM_021232
ZFP82	chr19.36908929	66.667	30.435	36.232	intron	NM_133466
TJP3	chr19.3710241	92.593	57.143	35.45	intron	NM_001267560
	chr19.37498518	69.565	30	39.565	intergenic
	chr19.38345844	0	40	-40	intergenic
RYR1	chr19.39034550	73.333	38.095	35.238	intron	NM_000540
	chr19.39495788	81.481	36.364	45.117	intergenic
	chr19.39727314	20.513	68.75	-48.237	intergenic
EEF2	chr19.3980834	19.444	59.091	-39.647	intron	NM_001961
ZBTB7A	chr19.4058391	22.642	64.286	-41.644	intron	NM_015898
ZBTB7A	chr19.4058394	8.929	50	-41.071	intron	NM_015898
CNTD2	chr19.40727848	3.846	41.667	-37.821	downstream_protein_coding	NM_024877
AKT2	chr19.40785372	81.481	34.286	47.195	intron	NM_001243028
PRX	chr19.40910634	56	96	-40	intron	NM_181882
LTBP4	chr19.41099742	15	59.091	-44.091	intron	NM_003573
MAP2K2	chr19.4123931	8.571	53.333	-44.762	5'UTR	NM_030662
CREB3L3	chr19.4162898	26.19	71.429	-45.239	intron	NM_032607
CREB3L3	chr19.4162948	68.889	32.143	36.746	intron	NM_032607
SHC2	chr19.419572	55.263	19.048	36.215	intron	NM_012435
	chr19.42071402	4.545	47.619	-43.074	intergenic
	chr19.42071407	4.762	42.857	-38.095	intergenic
STAP2	chr19.4329381	51.515	95.833	-44.318	intron	NM_017720
PHLDB3	chr19.44009275	23.81	71.429	-47.619	upstream_protein_coding	NM_198850
KCNN4	chr19.44278730	31.148	72.222	-41.074	exon	NM_002250
CHAF1A	chr19.4444304	71.429	33.333	38.096	downstream_protein_coding	NM_005483
MARK4	chr19.45754713	32.692	80.769	-48.077	5'UTR	NM_031417
	chr19.46236832	96.296	60	36.296	intergenic
PGLYRP1	chr19.46526141	55.556	95.455	-39.899	exon	NM_005091
PPP5D1	chr19.47049709	80.556	40	40.556	intron	NM_001205281
PPP5D1	chr19.47049718	80.556	40	40.556	intron	NM_001205281
DACT3	chr19.47153011	60.714	11.538	49.176	exon	NM_145056
CRX	chr19.48342765	39.13	85.185	-46.055	exon	NM_000554
GRWD1	chr19.48954979	32.258	71.053	-38.795	intron	NM_031485
ARRDC5	chr19.4902894	62.069	25	37.069	upstream_protein_coding	NM_001080523
FGF21	chr19.49259465	19.355	80	-60.645	5'UTR	NM_019113
	chr19.49266182	96.296	61.29	35.006	intergenic
SCAF1	chr19.50151457	87.234	45.833	41.401	intron	NM_021228
	chr19.50223278	42	95.652	-53.652	intergenic
MED25	chr19.50330455	29.032	70.732	-41.7	intron	NM_030973
MED25	chr19.50330502	75.862	22.857	53.005	intron	NM_030973
AKT1S1	chr19.50373994	67.742	26.667	41.075	intron	NM_001278159
NUP62	chr19.50415149	33.333	91.304	-57.971	intron	NM_012346
SHANK1	chr19.51205812	34.211	74.194	-39.983	exon	NM_016148
CLEC11A	chr19.51229167	47.619	92	-44.381	downstream_protein_coding	NM_002975
	chr19.51242843	55.882	15.385	40.497	intergenic
GPR32	chr19.51274870	26.316	66.667	-40.351	exon	NM_001506
PTPRS	chr19.5281715	72.222	23.404	48.818	intron	NM_130853
	chr19.53427267	80.556	39.13	41.426	intergenic
CDC34	chr19.539817	96	50	46	intron	NM_004359
ZNF331	chr19.54076459	52.174	95.455	-43.281	intron	NM_001079907
	chr19.55214331	80.769	43.478	37.291	intergenic
	chr19.55412613	76.19	40.909	35.281	intergenic
PPP1R12C	chr19.55609693	64.706	27.143	37.563	intron	NM_017607
TNNI3	chr19.55669005	76.667	36.364	40.303	5'UTR	NM_000363
ZNF787	chr19.56599938	84	45.455	38.545	exon	NM_001002836
ZNF787	chr19.56626453	9.231	46.809	-37.578	intron	NM_001002836
SMIM17	chr19.57154748	3.125	41.176	-38.051	intron	NM_001193628
PEG3	chr19.57352185	44.444	84	-39.556	upstream_protein_coding	NM_001146185
	chr19.57509638	8.571	50	-41.429	intergenic
USP29	chr19.57631319	85.714	48.78	36.934	upstream_protein_coding	NM_020903
PRR22	chr19.5784688	30.769	72	-41.231	5'UTR	NM_001134316
	chr19.58728824	58.537	22.222	36.315	intergenic
	chr19.5873720	25	65.517	-40.517	intergenic
HCN2	chr19.595827	26.923	77.273	-50.35	intron	NM_001194
RNF126	chr19.660352	33.333	75	-41.667	intron	NM_194460
C3	chr19.6697682	87.5	50	37.5	exon	NM_000064
EMR4P	chr19.6975242	37.5	96	-58.5	NonCodingRNA	NR_024075
MISP	chr19.751771	30.435	69.565	-39.13	intron	NM_173481
FBN3	chr19.8150661	30	68.75	-38.75	intron	NM_032447
CFD	chr19.861071	34.286	73.913	-39.627	intron	NM_001928
	chr19.9517604	50	8	42	intergenic
	chr2.100115288	46.154	100	-53.846	intergenic
	chr2.101227055	42	3.571	38.429	intergenic
	chr2.10146657	50.943	15	35.943	intergenic
NPAS2	chr2.101591956	21.429	77.143	-55.714	exon	NM_002518
NPAS2	chr2.101592002	77.778	40.816	36.962	exon	NM_002518
KLF11	chr2.10184650	34.783	79.31	-44.527	intron	NM_001177718
RFX8	chr2.102080800	14.815	56.522	-41.707	intron	NM_001145664
HPCAL1	chr2.10546877	52	91.304	-39.304	intron	NM_001258359
	chr2.107200838	3.846	46.667	-42.821	intergenic
	chr2.108154906	48.276	100	-51.724	intergenic
RGPD4	chr2.108450387	1.786	42.308	-40.522	intron	NM_182588
SH3RF3	chr2.110255769	45.455	90.476	-45.021	intron	NM_001099289
FLJ33534	chr2.11261806	75	34.483	40.517	NonCodingRNA	NR_040080
DDX11L2	chr2.114361274	66.667	12.5	54.167	NonCodingRNA	NR_024004
DDX11L2	chr2.114361282	66.092	13.333	52.759	NonCodingRNA	NR_024004
DDX11L2	chr2.114361288	63.793	12.5	51.293	NonCodingRNA	NR_024004
	chr2.114361296	64.368	12.5	51.868	intergenic
	chr2.114361299	63.218	12.5	50.718	intergenic
	chr2.114361301	72.989	29.032	43.957	intergenic
	chr2.114361304	60.204	6.122	54.082	intergenic
LOC100499194	chr2.114737480	69.565	28.571	40.994	NonCodingRNA	NR_034130
	chr2.119376036	44.737	84.615	-39.878	intergenic
PCDP1	chr2.120397418	71.429	32.143	39.286	exon	NM_001271049
EPB41L5	chr2.120775416	40	87.5	-47.5	intron	NM_001184938
EPB41L5	chr2.120775465	60	0	60	intron	NM_001184938
	chr2.121079653	14.286	65.714	-51.428	intergenic
	chr2.121199082	40	78.261	-38.261	intergenic
	chr2.121269253	44	84.615	-40.615	intergenic
GLI2	chr2.121625798	47.059	90.385	-43.326	intron	NM_005270
	chr2.121949590	96.97	60.714	36.256	intergenic
	chr2.126291499	95	36.364	58.636	intergenic
LIMS2	chr2.128398094	90	50	40	intron	NM_001256542
LIMS2	chr2.128439157	18.182	62.5	-44.318	5'UTR	NM_001161404
LIMS2	chr2.128439233	8.333	54.545	-46.212	5'UTR	NM_001161404
	chr2.129176097	26.087	65	-38.913	intergenic
	chr2.129686774	32.258	71.429	-39.171	intergenic
	chr2.129686823	70	31.429	38.571	intergenic
	chr2.13066976	57.143	95.652	-38.509	intergenic
SMPD4	chr2.130938090	35.294	95.238	-59.944	intron	NM_017751
SMPD4	chr2.130938123	31.373	90.476	-59.103	intron	NM_017751
SMPD4	chr2.130938133	35.294	76.19	-40.896	intron	NM_017751
SMPD4	chr2.130938139	27.451	76.19	-48.739	intron	NM_017751
MZT2B	chr2.130941459	39.744	82.609	-42.865	intron	NM_025029
	chr2.130986967	28.571	76.19	-47.619	intergenic
	chr2.130988035	61.818	100	-38.182	intergenic
	chr2.131046439	30.612	72.5	-41.888	intergenic
TUBA3D	chr2.132233657	86.842	51.613	35.229	5'UTR	NM_080386
C2orf27A	chr2.132481726	27.451	65.217	-37.766	intron	NM_013310
ANKRD30BL	chr2.133014403	47.863	5.263	42.6	NonCodingRNA	NR_027020
ANKRD30BL	chr2.133014424	51.282	13.158	38.124	NonCodingRNA	NR_027020
hsa-mir-663b(NonCanonical)	chr2.133014614	0	45.833	-45.833	miRNA	MI0006336
ANKRD30BL	chr2.133014975	45.238	91.667	-46.429	NonCodingRNA	NR_027020
	chr2.133023220	93.716	41.667	52.049	intergenic
	chr2.135794727	88.889	52.778	36.111	intergenic
	chr2.136783098	34.483	72.973	-38.49	intergenic
LRP1B	chr2.141366682	65.909	21.154	44.755	intron	NM_018557
	chr2.143611693	86.667	50	36.667	intergenic
TPO	chr2.1451882	71.429	34.375	37.054	intron	NM_175722
TPO	chr2.1480976	60.714	25	35.714	intron	NM_175722
	chr2.148264661	50	100	-50	intergenic
TPO	chr2.1499511	31.746	74.074	-42.328	intron	NM_175722
	chr2.151399444	41.667	92.593	-50.926	intergenic
	chr2.151399454	50	100	-50	intergenic
PXDN	chr2.1679865	31.818	76.19	-44.372	intron	NM_012293
	chr2.172631341	90.566	51.852	38.714	intergenic
	chr2.172972428	37.931	78.261	-40.33	intergenic
PXDN	chr2.1743815	23.077	76.316	-53.239	intron	NM_012293
	chr2.175905641	18.75	57.576	-38.826	intergenic
	chr2.175905689	81.25	44.118	37.132	intergenic
HOXD9	chr2.176986531	46.341	0	46.341	upstream_protein_coding	NM_014213
	chr2.177012211	22.414	67.308	-44.894	intergenic
HOXD4	chr2.177016610	67.606	21.053	46.553	exon	NM_014621
	chr2.177065875	85	39.286	45.714	intergenic
	chr2.177881144	21.053	59.375	-38.322	intergenic
	chr2.177881194	73.684	34.375	39.309	intergenic
PRKRA	chr2.179303537	39.474	100	-60.526	intron	NM_001139518
TTN-AS1	chr2.179399067	35.897	80	-44.103	NonCodingRNA	NR_038272
	chr2.181961366	81.633	43.75	37.883	intergenic
COL5A2	chr2.189919754	49.057	96	-46.943	intron	NM_000393
MOB4	chr2.198396382	24.138	63.158	-39.02	intron	NM_001204094
SATB2	chr2.200330873	0	39.394	-39.394	intron	NM_015265
	chr2.201964117	25	95	-70	intergenic
	chr2.201964166	78.125	0	78.125	intergenic
	chr2.203239291	19.231	59.091	-39.86	intergenic
	chr2.203877007	21.622	95.455	-73.833	intergenic
MYT1L	chr2.2042874	58.824	21.622	37.202	intron	NM_015025
GDF7	chr2.20867569	43.636	4	39.636	intron	NM_182828
GDF7	chr2.20869485	8.696	50	-41.304	intron	NM_182828
	chr2.21324432	42.857	82.857	-40	intergenic
	chr2.213697272	78.571	38.596	39.975	intergenic
TNS1	chr2.218781665	19.048	75	-55.952	intron	NM_022648
PRKAG3	chr2.219696484	66.667	23.81	42.857	exon	NM_017431
SPEG	chr2.220313063	5.882	50	-44.118	exon	NM_005876
ASIC4	chr2.220380542	67.5	26.667	40.833	intron	NM_182847
IRS1	chr2.227663034	42.857	84	-41.143	exon	NM_005544
SP110	chr2.231077315	81.818	43.902	37.916	intron	NM_004510
	chr2.231829312	43.636	100	-56.364	intergenic
SPATA3-AS1	chr2.231855598	88.462	41.667	46.795	NonCodingRNA	NR_033879
SPATA3-AS1	chr2.231855602	57.692	16.667	41.025	NonCodingRNA	NR_033879
ARMC9	chr2.232186761	38.095	0	38.095	intron	NM_025139
ARMC9	chr2.232236137	22.857	61.905	-39.048	intron	NM_001271466
PRSS56	chr2.233386734	52.174	13.333	38.841	exon	NM_001195129
	chr2.233916574	11.765	66.667	-54.902	intergenic
	chr2.23516904	84	48.837	35.163	intergenic
	chr2.236252459	28.571	69.811	-41.24	intergenic
	chr2.237078645	24.39	70.833	-46.443	intergenic
ASB18	chr2.237116253	33.333	79.167	-45.834	intron	NM_212556
ASB18	chr2.237116301	63.636	12	51.636	intron	NM_212556
	chr2.237476423	2.174	40.385	-38.211	intergenic
KLHL29	chr2.23838446	76.471	28.571	47.9	intron	NM_052920
ESPNL	chr2.239009146	10.811	52.632	-41.821	exon	NM_194312
	chr2.239487162	90.909	42.424	48.485	intergenic
HDAC4	chr2.239999946	40.909	5	35.909	intron	NM_006037
HDAC4	chr2.240024987	24	69.697	-45.697	intron	NM_006037
	chr2.240670699	83.333	44.828	38.505	intergenic
	chr2.240674119	42.5	81.579	-39.079	intergenic
	chr2.240815694	38.095	90.909	-52.814	intergenic
	chr2.241235599	45.238	84.615	-39.377	intergenic
	chr2.241247881	24	65.217	-41.217	intergenic
	chr2.241279690	82.609	41.667	40.942	intergenic
GPC1	chr2.241381072	85.185	38.462	46.723	intron	NM_002081
PP14571	chr2.241393962	68.182	25	43.182	NonCodingRNA	NR_024014
KIF1A	chr2.241667946	67.857	24.638	43.219	intron	NM_004321
KIF1A	chr2.241722058	75.676	34.483	41.193	intron	NM_004321
	chr2.241911743	23.256	71.429	-48.173	intergenic
	chr2.241911790	80.702	37.5	43.202	intergenic
	chr2.242764496	40.476	79.167	-38.691	intergenic
	chr2.242764544	80.645	31.25	49.395	intergenic
PDCD1	chr2.242801541	31.818	79.167	-47.349	upstream_protein_coding	NM_005018
	chr2.242802216	37.037	76	-38.963	intergenic
	chr2.242836961	33.333	73.913	-40.58	intergenic
	chr2.242927897	47.619	86.364	-38.745	intergenic
	chr2.2572449	82.979	47.222	35.757	intergenic
EMILIN1	chr2.27301796	40.741	84	-43.259	5'UTR	NM_007046
KRTCAP3	chr2.27665276	26.471	69.231	-42.76	5'UTR	NM_173853
SLC4A1AP	chr2.27891477	70.833	35.135	35.698	intron	NM_018158
BRE	chr2.28525177	56	100	-44	intron	NM_199191
	chr2.28564241	40	80.556	-40.556	intergenic
	chr2.2923497	34.615	78.261	-43.646	intergenic
	chr2.30929782	8	50	-42	intergenic
CAPN13	chr2.30979131	57.692	20.833	36.859	intron	NM_144575
TSSC1	chr2.3352743	87.879	35.135	52.744	intron	NM_003310
	chr2.3961034	30.769	68.571	-37.802	intergenic
	chr2.4033036	90.323	48.148	42.175	intergenic
MSH6	chr2.48011664	75.758	28.571	47.187	intron	NM_001281494
	chr2.49965247	90.476	47.619	42.857	intergenic
EML6	chr2.55025555	90.476	55.172	35.304	intron	NM_001039753
	chr2.60619644	19.048	62.162	-43.114	intergenic
BCL11A	chr2.60688109	87.5	45.714	41.786	exon	NM_022893
BCL11A	chr2.60707217	18.182	56.522	-38.34	intron	NM_022893
B3GNT2	chr2.62449557	33.333	72	-38.667	exon	NM_006577
MDH1	chr2.63833323	21.212	65.517	-44.305	intron	NM_001199111
MDH1	chr2.63833371	78.788	37.5	41.288	intron	NM_001199111
LOC400958	chr2.65141357	96.429	56.522	39.907	NonCodingRNA	NR_036586
SLC1A4	chr2.65226052	96.774	56	40.774	intron	NM_003038
SPRED2	chr2.65540924	88.095	41.86	46.235	exon	NM_001128210
	chr2.65793976	38.095	77.778	-39.683	intergenic
LOC644838	chr2.67422963	60	100	-40	NonCodingRNA	NR_038844
ANXA4	chr2.69969794	35.714	74.194	-38.48	intron	NM_001153
SNRPG	chr2.70521592	0	37.5	-37.5	upstream_protein_coding	NM_003096
VAX2	chr2.71160417	48.214	96.296	-48.082	3'UTR	NM_012476
ATP6V1B1	chr2.71183440	18.605	70	-51.395	intron	NM_001692
ATP6V1B1	chr2.71183489	79.07	25	54.07	intron	NM_001692
	chr2.71273438	85.185	40	45.185	intergenic
	chr2.72314398	57.812	100	-42.188	intergenic
TET3	chr2.74288567	22.581	95.238	-72.657	intron	NM_144993
TET3	chr2.74288616	77.419	0	77.419	intron	NM_144993
LOC100506274	chr2.7571833	7.692	52.632	-44.94	NonCodingRNA	NR_038432
	chr2.85558497	84.211	45	39.211	intergenic
	chr2.86117325	3.125	51.613	-48.488	intergenic
POLR1A	chr2.86307612	15.789	54.167	-38.378	intron	NM_015425
POLR1A	chr2.86320759	39.13	82.759	-43.629	intron	NM_015425
POLR1A	chr2.86320809	63.636	27.586	36.05	intron	NM_015425
	chr2.89225842	32	70.833	-38.833	intergenic
	chr2.89225889	69.231	32	37.231	intergenic
LOC654342	chr2.91836127	48.837	96	-47.163	NonCodingRNA	NR_027238
	chr2.95523171	36.538	0	36.538	intergenic
	chr2.95523186	36.538	0	36.538	intergenic
NEURL3	chr2.97166528	55.172	96.296	-41.124	exon	NM_001285485
FAM178B	chr2.97548611	25	64.286	-39.286	intron	NM_001172667
	chr2.9884569	69.231	22.727	46.504	intergenic
KIAA1211L	chr2.99518798	76.923	40.541	36.382	intron	NM_207362
SNPH	chr20.1281262	12.5	56.757	-44.257	exon	NM_014723
SNPH	chr20.1281306	89.286	40.541	48.745	exon	NM_014723
RRBP1	chr20.17629942	2.439	43.478	-41.039	intron	NM_001042576
RRBP1	chr20.17661390	13.333	51.724	-38.391	intron	NM_001042576
RRBP1	chr20.17661392	26.667	65.517	-38.85	intron	NM_001042576
RRBP1	chr20.17661407	14.286	64.516	-50.23	intron	NM_001042576
SEC23B	chr20.18505947	81.481	31.818	49.663	intron	NM_001172745
	chr20.20890549	21.739	62.857	-41.118	intergenic
	chr20.21073542	69.565	20	49.565	intergenic
PAX1	chr20.21685475	8.696	53.571	-44.875	upstream_protein_coding	NM_006192
	chr20.22324322	81.081	45.833	35.248	intergenic
	chr20.22670680	63.636	27.5	36.136	intergenic
SSTR4	chr20.23016734	80	40.741	39.259	exon	NM_001052
LOC284798	chr20.25128964	10	70	-60	NonCodingRNA	NR_027092
EBF4	chr20.2675474	12.903	64.286	-51.383	intron	NM_001110514
EBF4	chr20.2675487	12.903	55.556	-42.653	intron	NM_001110514
	chr20.2752467	0	60	-60	intergenic
	chr20.29518364	50.413	9.524	40.889	intergenic
	chr20.29518368	60.331	14.286	46.045	intergenic
	chr20.29518376	54.605	16.393	38.212	intergenic
	chr20.29596615	54.167	100	-45.833	intergenic
	chr20.29611708	82.353	44.828	37.525	intergenic
C20orf112	chr20.31044665	22.581	70.968	-48.387	intron	NM_080616
PXMP4	chr20.32293300	80.769	39.474	41.295	3'UTR	NM_183397
	chr20.33741573	44.898	100	-55.102	intergenic
	chr20.33741622	60	0	60	intergenic
	chr20.3421749	81.818	38.095	43.723	intergenic
SOGA1	chr20.35490501	47.826	90.476	-42.65	intron	NM_080627
SOGA1	chr20.35491179	59.322	23.81	35.512	exon	NM_080627
	chr20.36226435	20.69	63.333	-42.643	intergenic
HSPA12B	chr20.3732636	12.903	54.167	-41.264	exon	NM_001197327
HSPA12B	chr20.3732638	13.333	54.167	-40.834	exon	NM_001197327
HSPA12B	chr20.3732943	14.516	67.5	-52.984	3'UTR	NM_001197327
SYS1-DBNDD2	chr20.44024006	94.118	57.5	36.618	NonCodingRNA	NR_003189
	chr20.44365472	46.875	95.652	-48.777	intergenic
	chr20.44728651	37.5	76	-38.5	intergenic
CDH22	chr20.44866106	13.462	52.381	-38.919	intron	NM_021248
EYA2	chr20.45796706	77.419	40	37.419	intron	NM_005244
	chr20.46841369	52.174	100	-47.826	intergenic
	chr20.47132803	60.19	0	60.19	intergenic
SNAI1	chr20.48600000	6.897	47.826	-40.929	intron	NM_005985
	chr20.48694695	36.364	80	-43.636	intergenic
TMEM189	chr20.48745573	70.833	34.375	36.458	intron	NM_001162505
	chr20.49003908	33.333	71.875	-38.542	intergenic
KCNG1	chr20.49640596	38.71	81.481	-42.771	upstream_protein_coding	NM_002237
NFATC2	chr20.50042049	58.824	100	-41.176	intron	NM_173091
DOK5	chr20.53251201	48.837	95.455	-46.618	intron	NM_018431
DOK5	chr20.53251215	69.767	31.818	37.949	intron	NM_018431
	chr20.55691007	82.759	37.5	45.259	intergenic
BMP7	chr20.55759029	86.047	45.833	40.214	intron	NM_001719
	chr20.56785321	39.394	80	-40.606	intergenic
APCDD1L-AS1	chr20.57172355	28.571	77.778	-49.207	NonCodingRNA	NR_034147
GNAS-AS1	chr20.57415136	14.815	62.069	-47.254	NonCodingRNA	NR_002785
GNAS-AS1	chr20.57417122	19.444	63.636	-44.192	NonCodingRNA	NR_002785
GNAS-AS1	chr20.57417127	16.216	63.636	-47.42	NonCodingRNA	NR_002785
GNAS-AS1	chr20.57417130	16.216	63.636	-47.42	NonCodingRNA	NR_002785
GNAS	chr20.57429858	42.857	86.957	-44.1	exon	NM_080425
GNAS	chr20.57430737	29.032	72.727	-43.695	intron	NM_080425
GNAS	chr20.57430769	23.333	68.182	-44.849	intron	NM_080425
GNAS	chr20.57431060	39.13	79.167	-40.037	intron	NM_080425
GNAS	chr20.57431069	36.957	78.261	-41.304	intron	NM_080425
GNAS	chr20.57431071	34.783	79.167	-44.384	intron	NM_080425
GNAS	chr20.57431083	39.13	79.167	-40.037	intron	NM_080425
GNAS	chr20.57464281	27.778	65.909	-38.131	NonCodingRNA	NR_003259
GNAS	chr20.57464283	27.778	65.909	-38.131	NonCodingRNA	NR_003259
GNAS	chr20.57465164	8.824	52.381	-43.557	NonCodingRNA	NR_003259
	chr20.58133379	40	78.571	-38.571	intergenic
CDH4	chr20.60282195	3.03	68.182	-65.152	intron	NM_001252339
CDH4	chr20.60390806	57.143	20.69	36.453	intron	NM_001252339
TAF4	chr20.60629752	13.793	57.576	-43.783	intron	NM_003185
TAF4	chr20.60629797	82.759	36.364	46.395	intron	NM_003185
LSM14B	chr20.60706079	31.818	70	-38.182	intron	NM_144703
LSM14B	chr20.60708193	40	78.261	-38.261	intron	NM_144703
LAMA5	chr20.60907525	48.571	87.5	-38.929	exon	NM_005560
LAMA5	chr20.60932691	65.217	15	50.217	intron	NM_005560
RBBP8NL	chr20.61003303	67.391	29.167	38.224	upstream_protein_coding	NM_080833
	chr20.61027920	76.667	38.71	37.957	intergenic
	chr20.61027965	20.635	64.103	-43.468	intergenic
C20orf166-AS1	chr20.61146286	45.455	96.552	-51.097	NonCodingRNA	NR_033263
C20orf166	chr20.61153312	57.143	97.436	-40.293	intron	NM_178463
	chr20.61184885	54.545	95.238	-40.693	intergenic
	chr20.61207153	70.833	30.435	40.398	intergenic
	chr20.61324410	39.13	82.759	-43.629	intergenic
NTSR1	chr20.61359963	16	56.522	-40.522	intron	NM_002531
NTSR1	chr20.61372375	7.143	56.25	-49.107	intron	NM_002531
NTSR1	chr20.61372387	3.571	59.375	-55.804	intron	NM_002531
COL9A3	chr20.61453480	95.652	59.259	36.393	exon	NM_001853
	chr20.61639980	32.353	85	-52.647	intergenic
LOC63930	chr20.61646425	52.381	16.667	35.714	NonCodingRNA	NR_033370
	chr20.61772209	58.333	21.739	36.594	intergenic
BIRC7	chr20.61869677	45.833	87.5	-41.667	intron	NM_139317
NKAIN4	chr20.61879460	42.857	81.818	-38.961	intron	NM_152864
CHRNA4	chr20.61991019	52.381	90.909	-38.528	exon	NM_000744
KCNQ2	chr20.62053940	62.162	26.087	36.075	intron	NM_004518
KCNQ2	chr20.62104613	79.31	44	35.31	upstream_protein_coding	NM_172109
EEF1A2	chr20.62120562	37.5	84	-46.5	intron	NM_001958
	chr20.62150133	48	87.5	-39.5	intergenic
HELZ2	chr20.62192583	28	70	-42	exon	NM_033405
LIME1	chr20.62369874	67.857	30.435	37.422	intron	NM_017806
ZBTB46	chr20.62431671	57.692	100	-42.308	intron	NM_025224
SOX18	chr20.62680188	60	21.739	38.261	exon	NM_018419
TCEA2	chr20.62700725	28.571	82.609	-54.038	exon	NM_003195
	chr21.14610910	88.462	52.381	36.081	intergenic
	chr21.14751469	82.759	35.897	46.862	intergenic
TMPRSS15	chr21.19649329	34.286	75	-40.714	intron	NM_002772
	chr21.23665270	97.368	60.87	36.498	intergenic
	chr21.23934621	86.957	50	36.957	intergenic
	chr21.32460827	95.833	39.13	56.703	intergenic
	chr21.34346443	52.381	95.455	-43.074	intergenic
RUNX1	chr21.36258874	20.69	62.963	-42.273	intron	NM_001122607
RUNX1	chr21.36259059	18.644	60.976	-42.332	intron	NM_001122607
RUNX1	chr21.36259067	16.949	63.415	-46.466	intron	NM_001122607
RUNX1	chr21.36259078	12.963	60.976	-48.013	intron	NM_001122607
RUNX1	chr21.36259089	19.149	69.565	-50.416	intron	NM_001122607
	chr21.40159461	25	65.385	-40.385	intergenic
DSCAM	chr21.41988799	57.576	21.875	35.701	intron	NM_001271534
	chr21.42925059	88.636	45.652	42.984	intergenic
	chr21.44041715	23.529	63.83	-40.301	intergenic
	chr21.44041765	76.471	34.043	42.428	intergenic
PDE9A	chr21.44105688	7.692	55.882	-48.19	intron	NM_002606
	chr21.44585560	48	87.5	-39.5	intergenic
	chr21.44864204	76.471	30	46.471	intergenic
LINC00313	chr21.44882653	23.529	86.364	-62.835	NonCodingRNA	NR_026863
LOC284837	chr21.45232032	16.327	57.692	-41.365	NonCodingRNA	NR_026961
LOC284837	chr21.45232232	30	72.727	-42.727	NonCodingRNA	NR_026961
LOC284837	chr21.45232234	23.81	68.182	-44.372	NonCodingRNA	NR_026961
C21orf33	chr21.45554036	25.581	71.429	-45.848	exon	NM_004649
AIRE	chr21.45705721	28.125	69.231	-41.106	5'UTR	NM_000383
	chr21.45770646	19.355	57.143	-37.788	intergenic
	chr21.45905576	40.909	82.051	-41.142	intergenic
TSPEAR	chr21.46126182	18.182	62.5	-44.318	intron	NM_144991
	chr21.46169284	61.905	24.138	37.767	intergenic
SUMO3	chr21.46237272	57.143	20.588	36.555	intron	NM_006936
SUMO3	chr21.46237277	62.5	26.471	36.029	intron	NM_006936
FAM207A	chr21.46391227	23.333	78.125	-54.792	intron	NM_058190
FAM207A	chr21.46391275	76.667	26.667	50	intron	NM_058190
	chr21.46400789	34.483	76.667	-42.184	intergenic
	chr21.46404584	20	59.259	-39.259	intergenic
	chr21.46404687	27.273	85.185	-57.912	intergenic
LINC00162	chr21.46424402	22.222	67.5	-45.278	NonCodingRNA	NR_024089
POFUT2	chr21.46706844	3.704	43.478	-39.774	intron	NM_015227
LOC642852	chr21.46712251	50	91.304	-41.304	NonCodingRNA	NR_026943
LOC642852	chr21.46714881	37.931	79.167	-41.236	NonCodingRNA	NR_026943
LOC642852	chr21.46714891	20.69	62.5	-41.81	NonCodingRNA	NR_026943
	chr21.46972981	74.194	36	38.194	intergenic
	chr21.47014660	17.857	57.5	-39.643	intergenic
	chr21.47062083	64	13.043	50.957	intergenic
	chr21.47392459	79.31	36	43.31	intergenic
IL17RA	chr22.17594623	54.839	13.636	41.203	3'UTR	NM_014339
	chr22.18545634	28.571	77.273	-48.702	intergenic
	chr22.18955878	30	79.167	-49.167	intergenic
	chr22.18955896	5.263	58.824	-53.561	intergenic
	chr22.19608560	23.333	63.636	-40.303	intergenic
GP1BB	chr22.19712089	57.143	19.231	37.912	3'UTR	NM_000407
TRMT2A	chr22.20103891	56.522	97.297	-40.775	exon	NM_182984
	chr22.20157936	54.167	100	-45.833	intergenic
	chr22.20268387	31.818	90	-58.182	intergenic
	chr22.23007149	83.673	48.485	35.188	intergenic
	chr22.23799363	0	42.857	-42.857	intergenic
	chr22.25082054	85	45.833	39.167	intergenic
IGLL3P	chr22.25714693	53.846	9.524	44.322	NonCodingRNA	NR_029395
LRP5L	chr22.25763771	52.83	100	-47.17	intron	NM_001135772
ZNRF3	chr22.29280554	48.485	9.375	39.11	intron	NM_001206998
EMID1	chr22.29612615	100	63.636	36.364	intron	NM_133455
	chr22.30671574	50	95	-45	intergenic
SEC14L2	chr22.30793615	42.857	4.545	38.312	intron	NM_033382
SELM	chr22.31503124	16	57.143	-41.143	intron	NM_080430
LIMK2	chr22.31644605	72.973	37.5	35.473	5'UTR	NM_001031801
SYN3	chr22.32948156	27.273	92.308	-65.035	intron	NM_133633
SYN3	chr22.32948206	69.697	0	69.697	intron	NM_133633
TOM1	chr22.35727522	71.429	35	36.429	intron	NM_001135730
EIF3D	chr22.36926155	26.667	70.833	-44.166	upstream_protein_coding	NM_003753
SLC16A8	chr22.38474284	40.625	78.571	-37.946	3'UTR	NM_013356
PLA2G6	chr22.38518075	40	100	-60	intron	NM_003560
GRAP2	chr22.40316505	38.71	86.364	-47.654	intron	NM_004810
	chr22.41444954	29.545	70.968	-41.423	intergenic
	chr22.42690297	36.667	77.273	-40.606	intergenic
	chr22.42727261	40.909	80.952	-40.043	intergenic
NFAM1	chr22.42800506	56.522	95.238	-38.716	intron	NM_145912
	chr22.42919443	50	100	-50	intergenic
BIK	chr22.43523016	55.172	18.75	36.422	intron	NM_001197
SCUBE1	chr22.43740047	11.111	50	-38.889	upstream_protein_coding	NM_173050
EFCAB6	chr22.43956661	67.742	28.571	39.171	intron	NM_022785
PARVB	chr22.44489421	65.217	23.81	41.407	intron	NM_001243385
	chr22.44948561	91.304	42.857	48.447	intergenic
PRR5	chr22.45088462	73.585	36.585	37	intron	NM_001198721
	chr22.46279193	79.167	40.741	38.426	intergenic
	chr22.46286093	38.462	95.833	-57.371	intergenic
	chr22.46457540	21.622	60	-38.378	intergenic
CELSR1	chr22.46834158	45.455	100	-54.545	intron	NM_014246
CELSR1	chr22.46868625	82.759	45	37.759	intron	NM_014246
CELSR1	chr22.46932512	4.082	48	-43.918	exon	NM_014246
GRAMD4	chr22.47023856	81.25	45.455	35.795	intron	NM_015124
CERK	chr22.47098829	41.667	86.957	-45.29	intron	NM_022766
	chr22.47695904	90.385	52.632	37.753	intergenic
	chr22.48605076	8.696	48.276	-39.58	intergenic
	chr22.48849591	17.143	55	-37.857	intergenic
	chr22.49175059	16.667	56.667	-40	intergenic
LOC100128946	chr22.49292876	55.172	100	-44.828	NonCodingRNA	NR_038944
	chr22.49316522	22	61.765	-39.765	intergenic
	chr22.49491461	66.667	30	36.667	intergenic
	chr22.49546962	38.889	0	38.889	intergenic
	chr22.50118214	47.059	8.696	38.363	intergenic
	chr22.50162853	64	14.286	49.714	intergenic
ALG12	chr22.50307194	74.419	38.636	35.783	intron	NM_024105
TRABD	chr22.50633600	88.235	51.852	36.383	intron	NM_025204
PLXNB2	chr22.50738845	33.333	75	-41.667	intron	NM_012401
PLXNB2	chr22.50738950	47.222	11.111	36.111	intron	NM_012401
	chr3.101407511	8.333	90	-81.667	intergenic
ATP2B2	chr3.10443891	88.571	49.057	39.514	exon	NM_001683
ATP2B2	chr3.10458802	6.897	47.222	-40.325	intron	NM_001683
	chr3.11159544	89.189	44.828	44.361	intergenic
	chr3.115024340	8.108	48.148	-40.04	intergenic
	chr3.115024390	91.892	46.296	45.596	intergenic
SLC41A3	chr3.125775696	13.889	58.621	-44.732	intron	NM_017836
SLC41A3	chr3.125775746	77.778	35.714	42.064	intron	NM_017836
	chr3.125985554	34.375	75	-40.625	intergenic
CHST13	chr3.126254446	83.333	31.818	51.515	intron	NM_152889
	chr3.12708295	35.714	80	-44.286	intergenic
	chr3.12708341	66.667	21.429	45.238	intergenic
	chr3.12830038	31.481	89.286	-57.805	intergenic
	chr3.128323079	14.286	52.381	-38.095	intergenic
	chr3.128323105	14.286	52.381	-38.095	intergenic
KIAA1257	chr3.128712586	32.143	70	-37.857	intron	NM_020741
	chr3.129058706	36.585	84	-47.415	intergenic
	chr3.129338066	41.667	4.167	37.5	intergenic
	chr3.129680039	8.824	56.667	-47.843	intergenic
	chr3.129747696	48	100	-52	intergenic
IQSEC1	chr3.13097243	100	57.143	42.857	intron	NM_001134382
NPHP3	chr3.132429561	73.529	37.5	36.029	intron	NM_153240
	chr3.13275345	66.667	20	46.667	intergenic
TMEM108	chr3.133115942	96.429	54.545	41.884	3'UTR	NM_001282865
TF	chr3.133476238	83.871	48.485	35.386	intron	NM_001063
TPRXL	chr3.14078865	46.479	88.462	-41.983	NonCodingRNA	NR_002223
ZBTB38	chr3.141087266	8.571	54.545	-45.974	intron	NM_001080412
	chr3.141190578	61.818	100	-38.182	intergenic
ATR	chr3.142287571	50	100	-50	intron	NM_001184
	chr3.14335966	67.857	30.769	37.088	intergenic
SLC9A9	chr3.143517082	48.235	97.222	-48.987	intron	NM_173653
	chr3.14615860	71.875	34.483	37.392	intergenic
	chr3.148071749	60	23.81	36.19	intergenic
	chr3.151194289	11.538	51.852	-40.314	intergenic
	chr3.155454935	96.875	60.87	36.005	intergenic
SCHIP1	chr3.159047165	51.724	10.345	41.379	intron	NM_001197108
SCHIP1	chr3.159557996	0	38.095	-38.095	exon	NM_001197109
RFTN1	chr3.16375528	76.667	36.842	39.825	intron	NM_015150
	chr3.165017872	23.529	64	-40.471	intergenic
FNDC3B	chr3.171848503	13.953	51.724	-37.771	intron	NM_001135095
NLGN1	chr3.173297141	32.53	70.833	-38.303	intron	NM_014932
NLGN1	chr3.173297190	65.06	28.571	36.489	intron	NM_014932
	chr3.174095187	51.282	100	-48.718	intergenic
	chr3.174095190	53.846	100	-46.154	intergenic
	chr3.174095192	52.632	100	-47.368	intergenic
	chr3.174095199	51.282	100	-48.718	intergenic
	chr3.174095215	51.282	92.857	-41.575	intergenic
TBL1XR1	chr3.176904761	22.222	66.667	-44.445	intron	NM_024665
KCNMB2	chr3.178269784	91.304	51.852	39.452	intron	NM_181361
HTR3D	chr3.183756336	32.143	71.053	-38.91	exon	NM_001163646
DVL3	chr3.183884625	4.167	48.148	-43.981	exon	NM_004423
DVL3	chr3.183884672	91.304	50	41.304	exon	NM_004423
ECE2	chr3.183993442	12	50	-38	intron	NM_014693
TMEM44	chr3.194353515	65	14.286	50.714	intron	NM_001166305
XXYLT1	chr3.194924795	52.381	100	-47.619	intron	NM_152531
	chr3.195367812	43.902	100	-56.098	intergenic
	chr3.195367862	53.659	0	53.659	intergenic
	chr3.195370309	56.818	18.182	38.636	intergenic
	chr3.195372934	56.25	95.385	-39.135	intergenic
	chr3.195374216	34.375	90.909	-56.534	intergenic
	chr3.195375152	44.186	90	-45.814	intergenic
MUC4	chr3.195529461	75	30.435	44.565	intron	NM_138297
	chr3.195554250	27.273	68	-40.727	intergenic
	chr3.195645880	8.696	64	-55.304	intergenic
	chr3.195645928	69.565	32.143	37.422	intergenic
SLC51A	chr3.195943559	48.276	90.476	-42.2	5'UTR	NM_152672
	chr3.197366780	35.821	86.207	-50.386	intergenic
	chr3.22458656	45	100	-55	intergenic
ZCWPW2	chr3.28511723	57.692	100	-42.308	intron	NM_001040432
	chr3.32822277	18.919	66.667	-47.748	intergenic
	chr3.36675782	46.667	100	-53.333	intergenic
	chr3.36675786	46.667	96	-49.333	intergenic
	chr3.36675793	46.667	100	-53.333	intergenic
SCN5A	chr3.38631250	71.875	36.667	35.208	intron	NM_001099404
	chr3.39391864	66.667	31.111	35.556	intergenic
MYRIP	chr3.40119821	89.474	52	37.474	intron	NM_001284424
ZBTB47	chr3.42700447	4.762	52.174	-47.412	exon	NM_145166
	chr3.44752541	47.826	91.667	-43.841	intergenic
PTH1R	chr3.46923199	36.667	0	36.667	intron	NM_000316
NBEAL2	chr3.47032071	3.571	42.5	-38.929	intron	NM_015175
ABHD14B	chr3.52007496	8.571	46.875	-38.304	intron	NM_032750
NISCH	chr3.52514191	43.75	83.333	-39.583	intron	NM_001276293
STAB1	chr3.52535760	77.143	34.783	42.36	exon	NM_015136
PRKCD	chr3.53203941	36.585	80	-43.415	intron	NM_212539
CACNA1D	chr3.53710086	39.286	95.455	-56.169	intron	NM_001128839
	chr3.577744	24.138	70	-45.862	intergenic
	chr3.577760	35.484	80	-44.516	intergenic
	chr3.72496803	31.818	78.571	-46.753	intergenic
ROBO1	chr3.79548440	45.833	91.667	-45.834	intron	NM_002941
LMCD1-AS1	chr3.8308147	56.757	95.652	-38.895	NonCodingRNA	NR_033378
OGG1	chr3.9791061	95	50	45	upstream_protein_coding	NM_016819
FGFRL1	chr4.1018101	52	100	-48	exon	NM_021923
	chr4.1023820	48.276	100	-51.724	intergenic
	chr4.10691948	9.524	56.522	-46.998	intergenic
	chr4.110314535	46.429	100	-53.571	intergenic
	chr4.110314585	42.857	0	42.857	intergenic
ANK2	chr4.113803227	78.571	41.667	36.904	intron	NM_001127493
LOC100130872	chr4.1201119	90.476	44.828	45.648	NonCodingRNA	NR_024569
	chr4.137316670	45.833	91.304	-45.471	intergenic
	chr4.138250334	37.931	85.714	-47.783	intergenic
	chr4.1400497	47.727	0	47.727	intergenic
	chr4.1404975	12.5	54.167	-41.667	intergenic
	chr4.149447793	54.762	100	-45.238	intergenic
	chr4.1514473	35.714	77.778	-42.064	intergenic
	chr4.151939628	39.024	85.185	-46.161	intergenic
	chr4.1524661	80	42.857	37.143	intergenic
	chr4.1538148	75	37.931	37.069	intergenic
TRIM2	chr4.154094975	91.667	34.615	57.052	intron	NM_001130067
KIAA0922	chr4.154394524	100	56.098	43.902	intron	NM_015196
	chr4.1556027	46.154	86.842	-40.688	intergenic
	chr4.159402046	61.538	21.875	39.663	intergenic
	chr4.161114613	70.833	22.222	48.611	intergenic
	chr4.1625683	68.75	28	40.75	intergenic
FAM53A	chr4.1673032	33.333	72.5	-39.167	intron	NM_001013622
LDB2	chr4.16860232	64.865	29.545	35.32	intron	NM_001130834
	chr4.168634006	100	61.905	38.095	intergenic
	chr4.1789636	95	56.522	38.478	intergenic
FGFR3	chr4.1804584	75	35	40	intron	NM_001163213
	chr4.185513219	58.621	100	-41.379	intergenic
	chr4.185925999	18.182	64.286	-46.104	intergenic
SORBS2	chr4.186560267	5.263	45	-39.737	intron	NM_001145675
ZFP42	chr4.188916789	36.842	82.143	-45.301	upstream_protein_coding	NM_174900
	chr4.188948512	64.706	25	39.706	intergenic
	chr4.189580316	40.659	83.333	-42.674	intergenic
	chr4.189580361	80.357	34.783	45.574	intergenic
FRG1	chr4.190862143	30.864	71.186	-40.322	5'UTR	NM_004477
	chr4.19278606	55.556	95.833	-40.277	intergenic
POLN	chr4.2224139	34.694	73.077	-38.383	intron	NM_181808
ZNF876P	chr4.235855	37.931	84.848	-46.917	NonCodingRNA	NR_027481
ZFYVE28	chr4.2398742	56	96.774	-40.774	intron	NM_001172657
SLC34A2	chr4.25666831	37.931	95.455	-57.524	intron	NM_001177999
SLC34A2	chr4.25666881	62.069	4.348	57.721	intron	NM_001177999
	chr4.27174097	93.75	58.621	35.129	intergenic
	chr4.28501893	50	92	-42	intergenic
	chr4.28516465	78.125	40	38.125	intergenic
	chr4.29620432	41.667	0	41.667	intergenic
	chr4.3263276	86.207	49.275	36.932	intergenic
DOK7	chr4.3468070	19.231	74.286	-55.055	intron	NM_173660
LRPAP1	chr4.3510551	17.857	58.065	-40.208	3'UTR	NM_002337
LRPAP1	chr4.3513474	31.429	69.231	-37.802	3'UTR	NM_002337
	chr4.3704159	60	15.625	44.375	intergenic
	chr4.3754894	47.059	100	-52.941	intergenic
	chr4.38809394	32.432	95.652	-63.22	intergenic
	chr4.38809440	59.259	0	59.259	intergenic
OTOP1	chr4.4228595	15.044	58.621	-43.577	5'UTR	NM_177998
	chr4.4820375	33.333	75	-41.667	intergenic
THEGL	chr4.57458697	10.526	50	-39.474	intron	NM_001256475
THEGL	chr4.57458733	88.462	50	38.462	intron	NM_001256475
LOC285484	chr4.6224142	40.741	5	35.741	NonCodingRNA	NR_037863
PPP2R2C	chr4.6445511	30.233	71.698	-41.465	intron	NM_001206995
PPP2R2C	chr4.6445560	63.158	27.66	35.498	intron	NM_001206995
	chr4.65135831	60.976	100	-39.024	intergenic
PPP2R2C	chr4.6540576	56.522	95.122	-38.6	intron	NM_001206995
	chr4.6675279	28.571	66.667	-38.096	intergenic
	chr4.6675309	14.286	52.381	-38.095	intergenic
CSN1S1	chr4.70809044	69.388	33.333	36.055	intron	NM_001890
	chr4.7132093	77.5	32	45.5	intergenic
SORCS2	chr4.7315464	46.429	84.848	-38.419	intron	NM_020777
PCGF3	chr4.738439	44.262	84.848	-40.586	exon	NM_006315
PCGF3	chr4.738489	59.615	19.355	40.26	intron	NM_006315
	chr4.74536011	34.146	72.222	-38.076	intergenic
AFAP1-AS1	chr4.7759010	15	60	-45	NonCodingRNA	NR_026892
	chr4.79469350	53.333	100	-46.667	intergenic
	chr4.79469398	57.143	0	57.143	intergenic
HTRA3	chr4.8274978	5.634	44	-38.366	intron	NM_053044
SCD5	chr4.83702021	2.041	42.857	-40.816	intron	NM_024906
GPR78	chr4.8583054	50	88.462	-38.462	exon	NM_080819
	chr4.8767134	91.304	54.167	37.137	intergenic
	chr4.9073405	60.606	100	-39.394	intergenic
	chr4.9382685	29.808	78.125	-48.317	intergenic
	chr4.9382729	56.731	100	-43.269	intergenic
	chr4.9741656	31.818	69.565	-37.747	intergenic
SLC12A7	chr5.1102029	56	13.636	42.364	intron	NM_006598
STARD4-AS1	chr5.111015396	38.095	84.615	-46.52	NonCodingRNA	NR_040093
EPB41L4A	chr5.111607924	17.742	68.966	-51.224	intron	NM_022140
	chr5.1193982	73.529	37.037	36.492	intergenic
	chr5.120499555	47.826	95.556	-47.73	intergenic
SNX2	chr5.122118050	55	100	-45	intron	NM_003100
SLC6A19	chr5.1223192	42.308	90.909	-48.601	3'UTR	NM_001003841
	chr5.124228304	10.345	70.37	-60.025	intergenic
	chr5.124228353	92.857	52.5	40.357	intergenic
SOWAHA	chr5.132150165	17.647	62.5	-44.853	exon	NM_175873
FSTL4	chr5.132667770	76.19	34.615	41.575	intron	NM_015082
	chr5.133441689	79.167	43.59	35.577	intergenic
TCF7	chr5.133455511	25	65.385	-40.385	NonCodingRNA	NR_033449
PITX1	chr5.134364625	9.091	47.619	-38.528	exon	NM_002653
C5orf66	chr5.134370629	23.684	71.429	-47.745	intron	NM_001277348
C5orf66	chr5.134394081	33.333	72	-38.667	intron	NM_001277348
TGFBI	chr5.135382198	57.692	15	42.692	intron	NM_000358
	chr5.135538599	23.81	85	-61.19	intergenic
FAM13B	chr5.137313172	54.902	100	-45.098	intron	NM_001101800
	chr5.138897334	0	42.857	-42.857	intergenic
	chr5.138897354	10	47.826	-37.826	intergenic
	chr5.139027275	13.158	52.083	-38.925	intergenic
	chr5.139088919	14	55	-41	intergenic
PSD2	chr5.139193620	85.714	40.625	45.089	intron	NM_032289
PCDHA4	chr5.140188384	43.478	83.333	-39.855	exon	NM_031500
PCDHA4	chr5.140188386	26.087	75	-48.913	exon	NM_031500
PCDHA6	chr5.140207726	19.048	60	-40.952	exon	NM_031848
PCDHA7	chr5.140215668	25	70.833	-45.833	exon	NM_031852
PCDHA11	chr5.140250862	43.902	82.759	-38.857	exon	NM_031861
PCDHA11	chr5.140250912	22.222	68.182	-45.96	exon	NM_031861
PCDHA11	chr5.140250914	16.667	59.091	-42.424	exon	NM_031861
PCDHA13	chr5.140263259	26.923	66.667	-39.744	exon	NM_031865
PCDHB6	chr5.140530222	19.048	62.963	-43.915	exon	NM_018939
PCDHB17	chr5.140535810	69.048	32.075	36.973	NonCodingRNA	NR_001280
PCDHB17	chr5.140537223	56.522	20	36.522	NonCodingRNA	NR_001280
PCDHGC5	chr5.140874670	17.5	60	-42.5	intron	NM_018929
SLC6A3	chr5.1409198	50	95	-45	exon	NM_001044
ARAP3	chr5.141046140	91.304	52.381	38.923	exon	NM_022481
	chr5.141132839	50	13.636	36.364	intergenic
ANKH	chr5.14730367	78.947	40	38.947	intron	NM_054027
IL17B	chr5.148758560	80.435	25	55.435	intron	NM_014443
PDE6A	chr5.149312449	35.714	76.923	-41.209	intron	NM_000440
PDE6A	chr5.149312469	26.087	73.077	-46.99	intron	NM_000440
PDE6A	chr5.149319960	12.821	59.091	-46.27	intron	NM_000440
PDE6A	chr5.149319971	23.077	86.364	-63.287	intron	NM_000440
FAT2	chr5.150885397	51.351	100	-48.649	exon	NM_001447
	chr5.157096617	25	64.286	-39.286	intergenic
SLIT3	chr5.168147611	56.522	97.059	-40.537	intron	NM_003062
	chr5.16980535	91.667	33.333	58.334	intergenic
FGF18	chr5.170860303	25	84	-59	intron	NM_003862
SH3PXD2B	chr5.171787809	66.667	29.63	37.037	intron	NM_001017995
	chr5.172176567	24	70	-46	intergenic
	chr5.172227434	19.298	61.29	-41.992	intergenic
	chr5.172718973	13.158	53.333	-40.175	intergenic
	chr5.174990397	64	14.706	49.294	intergenic
LOC643201	chr5.175614522	68	31.034	36.966	NonCodingRNA	NR_036494
	chr5.176106916	26.19	66.667	-40.477	intergenic
	chr5.176168821	27.273	76	-48.727	intergenic
UNC5A	chr5.176278033	76.667	36.364	40.303	intron	NM_133369
DOK3	chr5.176935401	7.143	50	-42.857	exon	NM_024872
DOK3	chr5.176935404	17.857	70	-52.143	exon	NM_024872
DOK3	chr5.176935413	17.857	65	-47.143	exon	NM_024872
	chr5.177364877	61.404	100	-38.596	intergenic
PROP1	chr5.177423401	24.39	67.647	-43.257	upstream_protein_coding	NM_006261
	chr5.177529627	28.571	66.667	-38.096	intergenic
PHYKPL	chr5.177650967	21.739	61.29	-39.551	NonCodingRNA	NR_103510
COL23A1	chr5.177765630	95.833	58.333	37.5	intron	NM_173465
	chr5.178266006	54.286	100	-45.714	intergenic
GRM6	chr5.178416168	85	45.455	39.545	intron	NM_000843
ADAMTS2	chr5.178548528	74.194	31.429	42.765	intron	NM_014244
ADAMTS2	chr5.178593908	46.939	97.222	-50.283	intron	NM_021599
MAML1	chr5.179194270	4	50	-46	intron	NM_014757
MAML1	chr5.179194289	20	65	-45	intron	NM_014757
RASGEF1C	chr5.179634524	71.429	36.111	35.318	intron	NM_175062
RASGEF1C	chr5.179635087	6.452	44	-37.548	intron	NM_175062
GFPT2	chr5.179764941	50	100	-50	intron	NM_005110
GFPT2	chr5.179764988	45.455	0	45.455	intron	NM_005110
MGAT1	chr5.180220031	75.862	34.783	41.079	5'UTR	NM_002406
BTNL9	chr5.180486232	2.564	40.741	-38.177	intron	NM_152547
	chr5.1841491	13.333	52.381	-39.048	intergenic
	chr5.1857387	37.255	77.778	-40.523	intergenic
IRX2	chr5.2748988	0	40.909	-40.909	exon	NM_001134222
	chr5.2859460	31.034	75	-43.966	intergenic
PDCD6	chr5.297165	52.5	96.429	-43.929	intron	NM_001267558
	chr5.30345997	42.857	85.366	-42.509	intergenic
	chr5.3102716	52.381	90.909	-38.528	intergenic
C1QTNF3	chr5.34042611	17.857	56	-38.143	intron	NM_181435
	chr5.3609421	42.857	89.286	-46.429	intergenic
NUP155	chr5.37296126	96	60.714	35.286	intron	NM_001278312
NUP155	chr5.37296143	56.522	16	40.522	intron	NM_001278312
	chr5.38822013	54.167	100	-45.833	intergenic
AHRR	chr5.391001	58.974	9.375	49.599	intron	NM_020731
FYB	chr5.39186146	54.167	92.5	-38.333	intron	NM_001465
AHRR	chr5.421335	33.333	100	-66.667	intron	NM_020731
AHRR	chr5.421338	40	86.364	-46.364	intron	NM_020731
AHRR	chr5.421344	43.333	100	-56.667	intron	NM_020731
	chr5.4629328	57.692	100	-42.308	intergenic
	chr5.53155616	96.154	60.87	35.284	intergenic
	chr5.57365107	44.444	95.652	-51.208	intergenic
	chr5.57365129	50	100	-50	intergenic
	chr5.57780413	26.087	68.182	-42.095	intergenic
	chr5.61944346	35	83.333	-48.333	intergenic
	chr5.63432745	26.829	66.667	-39.838	intergenic
	chr5.63432794	70.732	25.806	44.926	intergenic
RNF180	chr5.63521771	88.571	41.667	46.904	intron	NM_001113561
SREK1IP1	chr5.64021785	41.86	0	41.86	intron	NM_173829
TMEM171	chr5.72415535	21.739	62.5	-40.761	upstream_protein_coding	NM_001161342
	chr5.73879	75	39.474	35.526	intergenic
COL4A3BP	chr5.74758741	31.818	73.529	-41.711	intron	NM_005713
COL4A3BP	chr5.74758791	63.636	23.529	40.107	intron	NM_005713
AGGF1	chr5.76355909	49.587	100	-50.413	intron	NM_018046
	chr5.77080752	46.667	100	-53.333	intergenic
	chr5.82653640	58.065	20.93	37.135	intergenic
	chr5.85802106	61.538	100	-38.462	intergenic
	chr5.8789206	25	71.429	-46.429	intergenic
	chr5.8789255	63.415	25.926	37.489	intergenic
MEF2C	chr5.88031108	52.381	93.75	-41.369	intron	NM_001193349
	chr5.946202	51.22	11.111	40.109	intergenic
BVES	chr6.105584671	0	40.909	-40.909	intron	NM_001199563
PREP	chr6.105815355	25	64	-39	intron	NM_002726
PREP	chr6.105815403	75	19.231	55.769	intron	NM_002726
C6orf52	chr6.10694217	7.692	52.727	-45.035	NonCodingRNA	NR_026737
QRSL1	chr6.107086272	74.576	32.353	42.223	intron	NM_018292
BEND3	chr6.107434616	63.158	25	38.158	intron	NM_001080450
NR2E1	chr6.108487424	8.511	51.724	-43.213	5'UTR	NM_003269
FOXO3	chr6.108882932	51.111	15.385	35.726	exon	NM_001455
FYN	chr6.111983184	58.333	18.182	40.151	intron	NM_153047
NEDD9	chr6.11236600	6.25	48	-41.75	intron	NM_001142393
	chr6.112688456	20	63.333	-43.333	intergenic
KPNA5	chr6.117003416	20.513	58.333	-37.82	intron	NM_002269
CEP85L	chr6.118969341	67.797	29.545	38.252	intron	NM_206921
	chr6.11999218	51.351	97.561	-46.21	intergenic
SGK1	chr6.134553864	19.231	60	-40.769	intron	NM_001143676
SGK1	chr6.134553914	80.769	40	40.769	intron	NM_001143676
	chr6.135208970	28.571	66.667	-38.096	intergenic
	chr6.13524779	29.63	75	-45.37	intergenic
	chr6.13770022	51.515	89.655	-38.14	intergenic
	chr6.147728083	37.288	77.143	-39.855	intergenic
	chr6.147728132	66	30.303	35.697	intergenic
SASH1	chr6.148828599	21.429	62.069	-40.64	intron	NM_015278
SASH1	chr6.148828648	71.429	34.483	36.946	intron	NM_015278
TAB2	chr6.149641373	25.806	76.19	-50.384	intron	NM_015093
PLEKHG1	chr6.150922283	18.182	60	-41.818	intron	NM_001029884
	chr6.15115004	69.565	33.333	36.232	intergenic
ESR1	chr6.152220408	82.927	46.875	36.052	intron	NM_000125
	chr6.153603843	54.762	100	-45.238	intergenic
	chr6.155802434	22.857	75	-52.143	intergenic
	chr6.155802484	77.143	23.529	53.614	intergenic
ZDHHC14	chr6.158056754	30.769	78.571	-47.802	intron	NM_024630
SNX9	chr6.158243607	14.286	60.714	-46.428	upstream_protein_coding	NM_016224
SNX9	chr6.158309082	47.222	89.286	-42.064	intron	NM_016224
	chr6.16001641	31.818	71.429	-39.611	intergenic
AIRN	chr6.160426482	14.286	59.091	-44.805	NonCodingRNA	NR_047511
AIRN	chr6.160426491	13.043	70.968	-57.925	NonCodingRNA	NR_047511
AIRN	chr6.160426944	50	88	-38	NonCodingRNA	NR_047511
PACRG	chr6.163570381	32.653	73.913	-41.26	intron	NM_001080379
	chr6.164283270	100	57.576	42.424	intergenic
	chr6.165298538	44.444	6.452	37.992	intergenic
	chr6.166233206	20.833	68	-47.167	intergenic
	chr6.166688536	40.625	81.818	-41.193	intergenic
GPR31	chr6.167570908	46.154	100	-53.846	exon	NM_005299
GPR31	chr6.167570915	38.462	100	-61.538	exon	NM_005299
	chr6.168105013	47.917	90	-42.083	intergenic
	chr6.168132009	100	65	35	intergenic
	chr6.168132025	100	65	35	intergenic
	chr6.168394541	63.636	24.242	39.394	intergenic
	chr6.168451949	100	56	44	intergenic
	chr6.168489054	36.364	75	-38.636	intergenic
SMOC2	chr6.168843279	7.143	51.02	-43.877	intron	NM_001166412
	chr6.169247869	40.741	0	40.741	intergenic
	chr6.169331397	76.744	37.931	38.813	intergenic
[truncated: 450 more rows]

## Sheet: Table S2B - Pair 2
Gene name	Location (hg19)	% methylation TwinC (ALS)	% methylation TwinD (nonALS)	% difference	Genomic annotation	Genbank accession no.
C1orf159	chr1.1019295	72.549	37.931	34.618	intron	NM_017891
CASZ1	chr1.10732387	32.692	68.571	-35.879	intron	NM_017766
VAV3	chr1.108113100	51.923	89.362	-37.439	downstream_protein_coding	NM_001079874
WDR47	chr1.109569821	35.294	72.727	-37.433	intron	NM_001142551
CELSR2	chr1.109801289	92.473	55	37.473	exon	NM_001408
	chr1.110396070	18.75	54.286	-35.536	intergenic
	chr1.110680691	3.846	38.095	-34.249	intergenic
	chr1.115726473	7.463	46.512	-39.049	intergenic
	chr1.11694331	26.087	61.905	-35.818	intergenic
	chr1.1171983	89.286	51.613	37.673	intergenic
	chr1.117312881	71.795	16	55.795	intergenic
	chr1.1173356	67.857	25	42.857	intergenic
	chr1.120905310	26.389	63.415	-37.026	intergenic
AURKAIP1	chr1.1309490	40.909	83.333	-42.424	exon	NM_001127230
	chr1.1357992	65.385	30.435	34.95	intergenic
VWA1	chr1.1374693	50	87.5	-37.5	3'UTR	NM_199121
VWA1	chr1.1375179	84.848	50	34.848	3'UTR	NM_199121
ATAD3C	chr1.1395873	44	5	39	intron	NM_001039211
	chr1.146549890	61.017	20	41.017	intergenic
SSU72	chr1.1485961	43.434	79.032	-35.598	intron	NM_014188
NBPF23	chr1.149145064	38	0	38	NonCodingRNA	NR_103751
PLEKHO1	chr1.150131509	87.5	52.381	35.119	exon	NM_016274
ADAMTSL4	chr1.150522309	90	54.054	35.946	5'UTR	NM_025008
	chr1.153487643	41.176	5	36.176	intergenic
CHRNB2	chr1.154540997	80	41.379	38.621	intron	NM_000748
	chr1.154890526	41.304	84	-42.696	intergenic
ZBTB7B	chr1.154980560	20.833	57.143	-36.31	NonCodingRNA	NR_046206
MUC1	chr1.155161934	35.165	70.833	-35.668	intron	NM_001204295
THBS3	chr1.155165099	65.714	23.81	41.904	downstream_protein_coding	NM_001252607
	chr1.156425987	81.538	45.714	35.824	intergenic
MMP23B	chr1.1567311	39.13	4.167	34.963	upstream_protein_coding	NM_006983
	chr1.157948734	22.222	60.87	-38.648	intergenic
AGMAT	chr1.15911702	52.83	17.391	35.439	upstream_protein_coding	NM_024758
	chr1.160332686	26.866	61.538	-34.672	intergenic
NHLH1	chr1.160341106	73.973	28	45.973	3'UTR	NM_005598
SLAMF1	chr1.160596105	49.02	90	-40.98	intron	NM_003037
EPHA2	chr1.16473022	79.31	39.13	40.18	intron	NM_004431
EPHA2	chr1.16473035	93.103	47.826	45.277	intron	NM_004431
	chr1.16552584	64	100	-36	intergenic
SPATA21	chr1.16741972	32.143	69.231	-37.088	intron	NM_198546
NADK	chr1.1690389	14.035	58.621	-44.586	intron	NM_023018
ZBTB37	chr1.173854960	30.357	70	-39.643	exon	NM_001122770
ZBTB37	chr1.173854984	32.075	70	-37.925	exon	NM_001122770
SERPINC1	chr1.173883925	32.653	77.143	-44.49	exon	NM_000488
	chr1.17475819	25.532	68.182	-42.65	intergenic
	chr1.175013895	27.928	63.636	-35.708	intergenic
	chr1.177841006	28.571	63.636	-35.065	intergenic
ARHGEF10L	chr1.17933687	73.077	34.483	38.594	intron	NM_001011722
	chr1.18289424	30.882	65.385	-34.503	intergenic
LAMC2	chr1.183155218	14.474	57.692	-43.218	5'UTR	NM_018891
RNF2	chr1.185058933	50	86.957	-36.957	intron	NM_007212
	chr1.1858824	65.217	29.167	36.05	intergenic
	chr1.18790003	22.449	79.167	-56.718	intergenic
PAX7	chr1.18982058	46.875	82.353	-35.478	intron	NM_013945
PAX7	chr1.19012451	59.615	18.519	41.096	intron	NM_013945
PAX7	chr1.19012559	86.441	48.718	37.723	intron	NM_013945
	chr1.191121426	64.444	100	-35.556	intergenic
IFFO2	chr1.19248958	23.81	65.625	-41.815	intron	NM_001136265
IFFO2	chr1.19248981	23.81	62.5	-38.69	intron	NM_001136265
IFFO2	chr1.19276027	42.857	6.897	35.96	intron	NM_001136265
PQLC2	chr1.19652863	64.286	24.242	40.044	exon	NM_017765
PQLC2	chr1.19652871	75	30.303	44.697	exon	NM_017765
PTPRC	chr1.198649496	95.455	47.619	47.836	NonCodingRNA	NR_052021
PTPRC	chr1.198649498	90.909	47.619	43.29	NonCodingRNA	NR_052021
PTPRC	chr1.198649506	86.364	33.333	53.031	NonCodingRNA	NR_052021
PRKCZ	chr1.1991469	85.294	35	50.294	intron	NM_002744
NBL1	chr1.19969811	31.818	66.667	-34.849	exon	NM_182744
NR5A2	chr1.199998998	27.273	64	-36.727	intron	NM_003822
	chr1.201307378	91.429	57.143	34.286	intergenic
PLEKHA6	chr1.204258522	15	50	-35	intron	NM_014935
PLEKHA6	chr1.204329207	8.537	50	-41.463	upstream_protein_coding	NM_014935
CNTN2	chr1.205022139	47.5	84.211	-36.711	intron	NM_005076
SLC26A9	chr1.205897182	55.102	94.444	-39.342	intron	NM_052934
	chr1.209405250	27.778	64	-36.222	intergenic
KCNH1	chr1.211264805	84.783	48.148	36.635	intron	NM_002238
RD3	chr1.211652688	15.663	52.381	-36.718	intron	NM_001164688
RD3	chr1.211652713	12.941	57.143	-44.202	intron	NM_001164688
	chr1.212633682	78.261	41.379	36.882	intergenic
C1orf86	chr1.2137684	66.667	15	51.667	intron	NM_001282670
SKI	chr1.2165543	12.903	50	-37.097	intron	NM_003036
ESRRG	chr1.217263791	27.273	63.636	-36.363	intron	NM_001134285
ESRRG	chr1.217263847	47.17	84.615	-37.445	intron	NM_001134285
ALPL	chr1.21905649	88.095	46.875	41.22	downstream_protein_coding	NM_001177520
	chr1.21997198	57.895	23.077	34.818	intergenic
HSPG2	chr1.22260018	27.273	66.667	-39.394	intron	NM_005529
SUSD4	chr1.223438070	44.554	81.818	-37.264	exon	NM_001037175
	chr1.2245831	25	63.333	-38.333	intergenic
WNT4	chr1.22460273	2.778	40	-37.222	intron	NM_030761
	chr1.225661304	35.294	71.429	-36.135	intergenic
	chr1.22590031	23.529	83.333	-59.804	intergenic
ITPKB-IT1	chr1.226844154	60	19.231	40.769	NonCodingRNA	NR_103784
	chr1.227974568	62.821	26.923	35.898	intergenic
WNT9A	chr1.228113088	64.706	100	-35.294	exon	NM_003395
ZBTB40	chr1.22852714	33.333	77.419	-44.086	exon	NM_001083621
TRIM17	chr1.228603115	47.619	82.5	-34.881	intron	NM_001134855
DUSP5P1	chr1.228783316	65.854	29.032	36.822	NonCodingRNA	NR_002834
EPHA8	chr1.22894045	71.429	33.333	38.096	intron	NM_001006943
	chr1.23003714	69.565	34.783	34.782	intergenic
GALNT2	chr1.230330969	36.364	80	-43.636	intron	NM_004481
PGBD5	chr1.230528132	70.37	25	45.37	intron	NM_001258311
	chr1.231015973	86.667	50.943	35.724	intergenic
SLC35F3	chr1.234147703	42.105	80	-37.895	intron	NM_173508
SLC35F3	chr1.234367034	83.562	45.833	37.729	intron	NM_173508
	chr1.234492669	66.667	30	36.667	intergenic
	chr1.235113212	32.558	68.182	-35.624	intergenic
	chr1.2369692	67.164	23.529	43.635	intergenic
	chr1.2378398	88.235	42.857	45.378	intergenic
PLCH2	chr1.2435628	75.714	37.5	38.214	exon	NM_014638
	chr1.244318542	24.324	60	-35.676	intergenic
	chr1.244514030	27.5	62.857	-35.357	intergenic
IL22RA1	chr1.24469664	27.027	71.875	-44.848	5'UTR	NM_021258
SMYD3	chr1.246306826	75.862	40.741	35.121	intron	NM_022743
CNST	chr1.246770841	87.879	52.174	35.705	intron	NM_001139459
GCSAML	chr1.247681683	3.279	40.909	-37.63	intron	NM_001281835
	chr1.25473357	46.939	7.407	39.532	intergenic
TTC34	chr1.2576881	24	72.727	-48.727	exon	NM_001242672
MAN1C1	chr1.26107517	76.471	29.032	47.439	exon	NM_020379
	chr1.2723154	91.304	56.522	34.782	intergenic
GPR3	chr1.27719614	48.438	85	-36.562	intron	NM_005281
	chr1.2788634	97.727	62.5	35.227	intergenic
	chr1.2792611	43.939	86.667	-42.728	intergenic
	chr1.2818755	41.935	81.818	-39.883	intergenic
	chr1.2921248	100	62.5	37.5	intergenic
	chr1.30720510	53.659	14.286	39.373	intergenic
	chr1.30880425	50	94.444	-44.444	intergenic
	chr1.31129943	43.662	78.378	-34.716	intergenic
	chr1.31280456	60	23.529	36.471	intergenic
	chr1.31586011	54.167	18.182	35.985	intergenic
ARHGEF16	chr1.3397003	58.491	14.286	44.205	intron	NM_014448
ARHGEF16	chr1.3397158	44.444	95	-50.556	3'UTR	NM_014448
MEGF6	chr1.3413967	61.765	100	-38.235	intron	NM_001409
MEGF6	chr1.3455937	64.912	29.73	35.182	intron	NM_001409
MEGF6	chr1.3515094	25	63.889	-38.889	intron	NM_001409
ZMYM1	chr1.35563442	84.615	50	34.615	intron	NM_024772
TP73	chr1.3609235	57.143	92.593	-35.45	intron	NM_001126240
MAP7D1	chr1.36645027	30.769	85.714	-54.945	intron	NM_018067
MAP7D1	chr1.36645032	29.63	90.476	-60.846	intron	NM_018067
OSCP1	chr1.36911875	50	86.207	-36.207	intron	NM_206837
	chr1.37177593	81.579	42.308	39.271	intergenic
	chr1.38648989	26.25	71.429	-45.179	intergenic
	chr1.40075933	43.662	79.167	-35.505	intergenic
	chr1.40599161	53.125	95.238	-42.113	intergenic
HIVEP3	chr1.42236099	34.483	72	-37.517	intron	NM_024503
	chr1.4270642	28.571	80.952	-52.381	intergenic
	chr1.43473933	16.667	64.516	-47.849	intergenic
EBNA1BP2	chr1.43630293	96.552	60	36.552	intron	NM_006824
SLC6A9	chr1.44476662	72.34	36.842	35.498	intron	NM_006934
HPDL	chr1.45793155	72.222	30	42.222	exon	NM_032756
NSUN4	chr1.46807128	19.355	62.5	-43.145	5'UTR	NM_001256128
	chr1.4697919	79.31	36.364	42.946	intergenic
	chr1.47915854	7.895	47.826	-39.931	intergenic
AJAP1	chr1.4830967	91.304	53.846	37.458	intron	NM_001042478
AJAP1	chr1.4830971	82.609	38.462	44.147	intron	NM_001042478
AJAP1	chr1.4831004	86.957	50	36.957	intron	NM_001042478
TRABD2B	chr1.48452696	26.263	68.182	-41.919	intron	NM_001194986
ZYG11A	chr1.53309222	40	2.703	37.297	intron	NM_001004339
SCP2	chr1.53392720	14.286	53.333	-39.047	upstream_protein_coding	NM_001007098
DMRTB1	chr1.53926534	35.165	75.472	-40.307	intron	NM_033067
	chr1.54587128	39.024	73.684	-34.66	intergenic
PCSK9	chr1.55506439	89.773	42.308	47.465	intron	NM_174936
	chr1.56717556	51.064	90	-38.936	intergenic
	chr1.5836437	41.667	81.429	-39.762	intergenic
	chr1.62108936	85.294	45	40.294	intergenic
RNF207	chr1.6266959	56.25	20.588	35.662	intron	NM_207396
KANK4	chr1.62751996	78.125	42.308	35.817	intron	NM_181712
KANK4	chr1.62752894	39.216	80.769	-41.553	intron	NM_181712
	chr1.6322887	48.193	84.906	-36.713	intergenic
PLEKHG5	chr1.6562661	40.909	77.778	-36.869	intron	NM_198681
CAMTA1	chr1.7705567	33.333	68.182	-34.849	intron	NM_015215
	chr1.78153263	37.838	80	-42.162	intergenic
	chr1.82098520	91.176	53.333	37.843	intergenic
	chr1.833806	11.111	48	-36.889	intergenic
	chr1.85225610	54.839	95.122	-40.283	intergenic
COL24A1	chr1.86622832	28.767	80	-51.233	upstream_protein_coding	NM_152890
NOC2L	chr1.883490	72.165	27.586	44.579	intron	NM_015658
NOC2L	chr1.883538	30.488	87.5	-57.012	exon	NM_015658
SLC2A7	chr1.9086928	36.145	75	-38.855	upstream_protein_coding	NM_207420
	chr1.91185247	7.527	44.828	-37.301	intergenic
	chr1.931153	51.948	90.909	-38.961	intergenic
	chr1.9342188	72.581	36.364	36.217	intergenic
SPSB1	chr1.9380784	14.706	52	-37.294	intron	NM_025106
AGRN	chr1.970319	42.5	85.714	-43.214	intron	NM_198576
AGRN	chr1.976689	75.61	31.818	43.792	exon	NM_198576
	chr1.99839933	56.604	18.182	38.422	intergenic
	chr1.99839971	64.151	18.182	45.969	intergenic
	chr10.102336181	88.095	47.619	40.476	intergenic
PAX2	chr10.102510877	62.931	27.907	35.024	intron	NM_000278
	chr10.102807463	72.34	32	40.34	intergenic
	chr10.103082745	48.837	13.636	35.201	intergenic
PITX3	chr10.104000401	19.048	55.263	-36.215	intron	NM_005029
	chr10.108027688	35.714	83.333	-47.619	intergenic
RBM20	chr10.112543424	30	65.517	-35.517	intron	NM_001134363
GUCY2GP	chr10.114073513	82.927	46.429	36.498	NonCodingRNA	NR_028134
WDR37	chr10.1162268	42.202	78.261	-36.059	intron	NM_014023
	chr10.120592022	54.455	3.571	50.884	intergenic
	chr10.120719926	96.341	60	36.341	intergenic
MIR5694	chr10.122723063	21.875	58.333	-36.458	NonCodingRNA	NR_049879
	chr10.122823390	13.514	55.814	-42.3	intergenic
TACC2	chr10.123801339	90	51.282	38.718	intron	NM_206861
TACC2	chr10.123903203	13.043	47.826	-34.783	intron	NM_206861
BTBD16	chr10.124069956	60.526	20	40.526	intron	NM_144587
BTBD16	chr10.124089035	57.971	20	37.971	exon	NM_144587
LHPP	chr10.126224654	55.385	90.476	-35.091	intron	NM_001167880
FAM53B	chr10.126320809	66.667	29.167	37.5	intron	NM_014661
CTBP2	chr10.126703435	100	55	45	intron	NM_022802
MMP21	chr10.127457959	39.286	78.571	-39.285	intron	NM_147191
PTPRE	chr10.129733545	88.235	45	43.235	intron	NM_006504
	chr10.130366124	36	78.261	-42.261	intergenic
	chr10.132099762	45.763	6.897	38.866	intergenic
	chr10.132692959	69.048	32.432	36.616	intergenic
TCERG1L	chr10.132953959	13.333	47.826	-34.493	intron	NM_174937
	chr10.133158256	56	95.455	-39.455	intergenic
	chr10.133576515	52.542	90	-37.458	intergenic
JAKMIP3	chr10.133924672	67.5	30	37.5	intron	NM_001105521
JAKMIP3	chr10.133961265	60	23.077	36.923	intron	NM_001105521
STK32C	chr10.134063639	51.111	14.286	36.825	intron	NM_173575
INPP5A	chr10.134372415	45.161	80	-34.839	intron	NM_005539
	chr10.134607672	58.333	100	-41.667	intergenic
	chr10.134610535	78.125	30	48.125	intergenic
TTC40	chr10.134649982	85.455	50	35.455	intron	NM_001200049
TTC40	chr10.134740532	46.875	81.579	-34.704	intron	NM_001200049
LOC399829	chr10.134785521	45.714	85	-39.286	NonCodingRNA	NR_046231
	chr10.134853799	70	25.926	44.074	intergenic
UTF1	chr10.135045353	42.683	79.167	-36.484	downstream_protein_coding	NM_003577
SCART1	chr10.135273307	29.577	86.364	-56.787	NonCodingRNA	NR_002934
ADARB2	chr10.1449590	36.607	80.769	-44.162	intron	NM_018702
	chr10.15077236	67.442	29.167	38.275	intergenic
FAM171A1	chr10.15304199	27.273	63.636	-36.363	intron	NM_001010924
ITGA8	chr10.15562615	30.303	90	-59.697	intron	NM_003638
PLXDC2	chr10.20233854	29.268	71.429	-42.161	intron	NM_001282736
	chr10.21578118	45.455	88	-42.545	intergenic
	chr10.24858378	54.545	96.429	-41.884	intergenic
	chr10.25261174	59.091	96.296	-37.205	intergenic
PTCHD3	chr10.27703072	76.404	35	41.404	exon	NM_001034842
	chr10.29060366	46.923	82.456	-35.533	intergenic
	chr10.29431777	38.235	81.818	-43.583	intergenic
	chr10.29431779	38.235	81.818	-43.583	intergenic
	chr10.29431804	31.429	77.273	-45.844	intergenic
	chr10.29431811	32.353	72.727	-40.374	intergenic
	chr10.2992509	12	50	-38	intergenic
	chr10.2992554	87.5	40.909	46.591	intergenic
PARD3	chr10.35084200	74.242	30.435	43.807	intron	NM_001184792
	chr10.42737791	46.154	85.714	-39.56	intergenic
LINC00839	chr10.42971809	44.872	0	44.872	NonCodingRNA	NR_026827
PRKG1	chr10.53755935	60	95	-35	intron	NM_006258
	chr10.54709357	62.857	100	-37.143	intergenic
ASB13	chr10.5682694	50.781	87.255	-36.474	NonCodingRNA	NR_024581
	chr10.56955124	37.895	75	-37.105	intergenic
	chr10.58930254	70.69	28	42.69	intergenic
	chr10.6317247	15.306	56	-40.694	intergenic
DIP2C	chr10.634525	25	70.968	-45.968	intron	NM_014974
NRBF2	chr10.64893187	31.707	66.667	-34.96	5'UTR	NM_030759
NRBF2	chr10.64893214	29.268	70.833	-41.565	5'UTR	NM_030759
	chr10.66336160	60	96.774	-36.774	intergenic
	chr10.7084401	27.835	68.571	-40.736	intergenic
	chr10.71199355	84.615	35.897	48.718	intergenic
COL13A1	chr10.71676131	97.368	61.905	35.463	intron	NM_001130103
LRRC20	chr10.72068153	14.545	50	-35.455	intron	NM_001278213
USP54	chr10.75284014	51.724	89.796	-38.072	intron	NM_152586
	chr10.75704353	80.882	45.833	35.049	intergenic
	chr10.80512115	52	13.636	38.364	intergenic
	chr10.80673365	45.614	80.556	-34.942	intergenic
	chr10.8069037	36.364	73.913	-37.549	intergenic
ZMIZ1	chr10.80874074	75.556	38.095	37.461	intron	NM_020338
ZMIZ1	chr10.80887130	11.364	70	-58.636	intron	NM_020338
	chr10.8090235	12.766	50	-37.234	intergenic
	chr10.8090258	37.5	72.222	-34.722	intergenic
ZCCHC24	chr10.81153723	71.212	26.087	45.125	intron	NM_153367
PLAC9	chr10.81904064	68.182	29.63	38.552	exon	NM_001012973
SNCG	chr10.88719121	30.435	75	-44.565	intron	NM_003087
	chr10.93052267	45	80	-35	intergenic
CEP55	chr10.95271908	69.231	25	44.231	intron	NM_018131
CEP55	chr10.95271957	32.836	75	-42.164	intron	NM_018131
FFAR4	chr10.95327945	17.647	57.143	-39.496	intron	NM_001195755
RBP4	chr10.95360399	32.432	71.429	-38.997	intron	NM_006744
	chr10.99472236	26.923	61.538	-34.615	intergenic
	chr11.1072238	30.303	75	-44.697	intergenic
DDX10	chr11.108541202	73.134	34.483	38.651	intron	NM_004398
DDX10	chr11.108541250	29.851	65.517	-35.666	intron	NM_004398
POU2AF1	chr11.111249750	55.263	18.421	36.842	intron	NM_006235
NCAM1	chr11.113074310	44	80	-36	intron	NM_001242608
	chr11.113657412	93.103	50	43.103	intergenic
ZBTB16	chr11.113962891	58.491	95.238	-36.747	intron	NM_001018011
ZBTB16	chr11.114053854	28.571	77.273	-48.702	intron	NM_001018011
	chr11.1158834	62.069	25	37.069	intergenic
	chr11.117297462	71.429	26.087	45.342	intergenic
	chr11.118788401	9.091	45	-35.909	intergenic
USP2-AS1	chr11.119273915	94.737	50	44.737	NonCodingRNA	NR_034160
PVRL1	chr11.119522965	8	44	-36	intron	NM_203285
PVRL1	chr11.119567545	64.286	100	-35.714	intron	NM_203286
TRIM29	chr11.119988101	60.465	23.529	36.936	intron	NM_012101
GRIK4	chr11.120384498	70.175	35.135	35.04	intron	NM_014619
PKNOX2	chr11.125105276	88.889	28.947	59.942	intron	NM_022062
FEZ1	chr11.125351578	48.276	83.333	-35.057	intron	NM_005103
KIRREL3	chr11.126399109	82.407	43.902	38.505	intron	NM_001161707
FLI1	chr11.128646796	96.875	60	36.875	intron	NM_002017
KCNJ5	chr11.128781826	31.132	70.213	-39.081	exon	NM_000890
NTM	chr11.131542931	59.701	20.833	38.868	intron	NM_001048209
OPCML	chr11.132812728	10.256	45.455	-35.199	intron	NM_002545
OPCML	chr11.132952067	92.593	58.333	34.26	intron	NM_001012393
OPCML	chr11.132952072	77.778	41.667	36.111	intron	NM_001012393
	chr11.1371087	90.385	55	35.385	intergenic
BRSK2	chr11.1477620	26.19	74.286	-48.096	exon	NM_001256630
MOB2	chr11.1662018	57.407	21.739	35.668	intron	NM_053005
	chr11.186212	58.519	23.684	34.835	intergenic
	chr11.1872660	87.5	45.833	41.667	intergenic
TNNT3	chr11.1959246	79.167	44.898	34.269	intron	NM_001042780
	chr11.1993705	9.091	47.619	-38.528	intergenic
SLC6A5	chr11.20672606	31.579	78.788	-47.209	intron	NM_004211
	chr11.2390314	55.405	17.241	38.164	intergenic
CD81	chr11.2402285	68.182	31.034	37.148	intron	NM_004356
KCNQ1	chr11.2481475	2.632	40	-37.368	intron	NM_000218
KCNQ1	chr11.2482716	93.976	58.065	35.911	5'UTR	NM_181798
KCNQ1	chr11.2487039	100	65.625	34.375	intron	NM_181798
KCNQ1	chr11.2557213	87.755	52.381	35.374	intron	NM_181798
KCNQ1	chr11.2813296	44.828	4.167	40.661	intron	NM_181798
KCNQ1	chr11.2833202	20	56	-36	intron	NM_181798
CARS	chr11.3071296	78.689	41.667	37.022	intron	NM_001194997
CARS	chr11.3071337	78.689	40	38.689	intron	NM_001194997
OSBPL5	chr11.3160477	45.652	82.143	-36.491	intron	NM_145638
	chr11.316384	23.636	60	-36.364	intergenic
	chr11.316424	27.419	69.565	-42.146	intergenic
PAX6	chr11.31824280	9.804	46.667	-36.863	exon	NM_001258465
	chr11.3215458	27.5	70.37	-42.87	intergenic
	chr11.3244486	68.421	24	44.421	intergenic
MRGPRE	chr11.3253928	50	95.652	-45.652	upstream_protein_coding	NM_001039165
KIAA1549L	chr11.33571139	13.889	60	-46.111	intron	NM_012194
B4GALNT4	chr11.381785	43.902	79.31	-35.408	exon	NM_178537
PKP3	chr11.403211	24.138	59.091	-34.953	exon	NM_007183
PKP3	chr11.403224	51.724	90.909	-39.185	exon	NM_007183
	chr11.44553121	34.146	70.37	-36.224	intergenic
GYLTL1B	chr11.45943641	35.294	88	-52.706	intron	NM_152312
	chr11.60582824	71.111	29.63	41.481	intergenic
IRF7	chr11.613991	80.645	45.455	35.19	exon	NM_004031
DAGLA	chr11.61448244	37.5	0	37.5	intron	NM_006133
IRF7	chr11.614855	86.275	45.833	40.442	exon	NM_004031
	chr11.62193981	67.647	32.353	35.294	intergenic
AHNAK	chr11.62273409	70.37	21.875	48.495	intron	NM_024060
CCKBR	chr11.6292299	16.667	58.621	-41.954	exon	NM_176875
MACROD1	chr11.63845999	84.615	47.619	36.996	intron	NM_014067
MACROD1	chr11.63901249	32.911	73.684	-40.773	intron	NM_014067
STIP1	chr11.63972859	73.913	30.435	43.478	downstream_protein_coding	NM_006819
APBB1	chr11.6425117	85.714	44	41.714	intron	NM_001257325
SPDYC	chr11.64938448	52.439	95	-42.561	intron	NM_001008778
SCYL1	chr11.65291989	73.913	32.258	41.655	upstream_protein_coding	NM_020680
LTBP3	chr11.65319748	23.171	73.333	-50.162	exon	NM_001130144
	chr11.65512843	90.164	54.545	35.619	intergenic
AP5B1	chr11.65546184	84.615	50	34.615	exon	NM_138368
CATSPER1	chr11.65784034	100	61.905	38.095	downstream_protein_coding	NM_053054
RBM14	chr11.66383249	78.571	42.308	36.263	upstream_protein_coding	NM_001198837
LOC100130987	chr11.67121640	35.849	72.5	-36.651	NonCodingRNA	NR_024469
CARNS1	chr11.67182672	7.895	45	-37.105	upstream_protein_coding	NM_001166222
CDK2AP2	chr11.67274924	45.745	10.714	35.031	NonCodingRNA	NR_073484
UNC93B1	chr11.67758544	29.167	67.568	-38.401	downstream_protein_coding	NM_030930
ALDH3B1	chr11.67777906	10.092	50	-39.908	intron	NM_001030010
	chr11.67805274	52.174	93.333	-41.159	intergenic
LRP5	chr11.68141424	25.581	60.714	-35.133	intron	NM_002335
	chr11.68419149	72.727	37.5	35.227	intergenic
CPT1A	chr11.68580060	47.222	83.333	-36.111	intron	NM_001876
CPT1A	chr11.68580065	38.235	86.667	-48.432	intron	NM_001876
	chr11.69206477	27.536	70.27	-42.734	intergenic
	chr11.69229617	16.216	52.381	-36.165	intergenic
	chr11.69285968	9.524	50	-40.476	intergenic
	chr11.69285970	4.762	40	-35.238	intergenic
	chr11.69612107	65.217	26.087	39.13	intergenic
	chr11.69612115	80.952	25	55.952	intergenic
SHANK2	chr11.70802819	58.537	95.652	-37.115	intron	NM_012309
SHANK2	chr11.70863978	40	75	-35	intron	NM_012309
RBMXL2	chr11.7110196	37.778	76	-38.222	5'UTR	NM_014469
	chr11.71359528	29.577	82.353	-52.776	intergenic
PHOX2A	chr11.71954825	8.571	45	-36.429	intron	NM_005169
EPS8L2	chr11.720494	51.316	4.762	46.554	intron	NM_022772
PDE2A	chr11.72300771	31.25	66.667	-35.417	intron	NM_001143839
PLEKHB1	chr11.73372596	41.667	0	41.667	exon	NM_001130036
	chr11.74394429	22.619	60	-37.381	intergenic
TENM4	chr11.78612054	86.538	48	38.538	intron	NM_001098816
CEND1	chr11.788406	97.674	62.791	34.883	exon	NM_016564
NOX4	chr11.89300346	91.667	57.576	34.091	intron	NM_001143837
FUT4	chr11.94278461	66.667	20	46.667	exon	NM_002033
AP2A2	chr11.992121	35.897	75	-39.103	intron	NM_001242837
	chr11_gl000202_random.19998	51.22	97.222	-46.002	intergenic
ANKS1B	chr12.100116914	35	72.727	-37.727	intron	NM_152788
NUAK1	chr12.106477662	60.317	16	44.317	exon	NM_014840
BTBD11	chr12.107767729	20.238	57.692	-37.454	intron	NM_001018072
SVOP	chr12.109459024	70	34.615	35.385	upstream_protein_coding	NM_018711
ACAD10	chr12.112124557	81.818	47.368	34.45	intron	NM_001136538
	chr12.114102330	56	90.909	-34.909	intergenic
	chr12.115818363	68.966	25	43.966	intergenic
KDM2B	chr12.121890503	28.302	64	-35.698	intron	NM_001005366
BCL7A	chr12.122461854	23.529	60	-36.471	intron	NM_020993
LRRC43	chr12.122685489	82.609	45.833	36.776	intron	NM_001098519
NCOR2	chr12.124912461	30.303	66.667	-36.364	intron	NM_001206654
	chr12.125139747	100	55	45	intergenic
	chr12.125234355	25.532	67.742	-42.21	intergenic
	chr12.125731275	51.111	86.047	-34.936	intergenic
TMEM132B	chr12.125920269	62.617	14.815	47.802	intron	NM_052907
TMEM132C	chr12.128865982	59.259	97.436	-38.177	intron	NM_001136103
	chr12.129266218	36.585	79.487	-42.902	intergenic
GLT1D1	chr12.129417309	39.706	88.462	-48.756	intron	NM_144669
PIWIL1	chr12.130821962	28.814	65.385	-36.571	upstream_protein_coding	NM_001190971
PIWIL1	chr12.130823503	13.514	50	-36.486	intron	NM_001190971
	chr12.131056746	95.652	54.545	41.107	intergenic
STX2	chr12.131322960	68.293	28.947	39.346	intron	NM_001980
	chr12.131863926	68.571	33.333	35.238	intergenic
	chr12.131918865	96	60.87	35.13	intergenic
	chr12.132168563	73.438	36.17	37.268	intergenic
	chr12.132340393	88.462	50	38.462	intergenic
	chr12.132638092	74.074	34.211	39.863	intergenic
	chr12.132676675	21.429	63.636	-42.207	intergenic
	chr12.132676707	46.429	81.818	-35.389	intergenic
	chr12.132676793	39.583	75	-35.417	intergenic
GALNT9	chr12.132688874	39.13	75	-35.87	intron	NM_021808
GALNT9	chr12.132871294	83.333	46.154	37.179	intron	NM_001122636
	chr12.132962624	28.846	75	-46.154	intergenic
	chr12.132972726	47.761	82.857	-35.096	intergenic
	chr12.133018682	76.562	33.333	43.229	intergenic
	chr12.133042088	20.833	64.286	-43.453	intergenic
	chr12.133062855	44.643	86.765	-42.122	intergenic
FBRSL1	chr12.133072571	74.194	23.077	51.117	intron	NM_001142641
	chr12.1772134	83.784	45.455	38.329	intergenic
	chr12.1772201	55.882	95.238	-39.356	intergenic
LOC100507424	chr12.2955211	45.098	80	-34.902	NonCodingRNA	NR_038933
IPO8	chr12.30830990	63.636	26.667	36.969	intron	NM_006390
IPO8	chr12.30831007	70.455	26.667	43.788	intron	NM_006390
	chr12.34493359	83.784	46.429	37.355	intergenic
	chr12.34495909	66.667	31.818	34.849	intergenic
	chr12.34496967	50.943	88.462	-37.519	intergenic
	chr12.34497268	31.373	66.667	-35.294	intergenic
	chr12.34498237	45.455	82.353	-36.898	intergenic
PRMT8	chr12.3575468	96.61	62.5	34.11	intron	NM_001256536
TUBA1C	chr12.49659698	36.508	74.074	-37.566	intron	NM_032704
KCNH3	chr12.49937715	37.5	80.645	-43.145	exon	NM_012284
KCNA5	chr12.5153729	44.118	80	-35.882	exon	NM_002234
	chr12.52480992	24.194	62.069	-37.875	intergenic
KRT72	chr12.52995005	46.667	4.348	42.319	exon	NM_001146225
	chr12.53482610	98.876	64	34.876	intergenic
LOC100240735	chr12.54475513	1.37	40.909	-39.539	NonCodingRNA	NR_026658
LOC100240735	chr12.54475527	1.37	36.364	-34.994	NonCodingRNA	NR_026658
	chr12.54540691	39.216	79.31	-40.094	intergenic
	chr12.57789105	100	65	35	intergenic
	chr12.59058554	31.707	71.875	-40.168	intergenic
PLEKHG6	chr12.6435212	57.143	95	-37.857	intron	NM_001144857
TNFRSF1A	chr12.6438918	11.538	52.174	-40.636	intron	NM_001065
PIANP	chr12.6804644	50	86.364	-36.364	exon	NM_001244015
MDM2	chr12.69201230	17.391	60	-42.609	upstream_protein_coding	NM_002392
	chr12.76315753	28.409	64.706	-36.297	intergenic
LRRIQ1	chr12.85624744	88.372	41.667	46.705	intron	NM_001079910
	chr12.96472191	48.98	12.281	36.699	intergenic
CLYBL	chr13.100548790	19.231	55	-35.769	NonCodingRNA	NR_104592
	chr13.110784029	100	60.87	39.13	intergenic
COL4A2	chr13.110976928	49.02	92.157	-43.137	intron	NM_001846
	chr13.111672603	70.833	32	38.833	intergenic
TEX29	chr13.111994646	86.047	45.833	40.214	intron	NM_152324
ATP11A	chr13.113537000	47.368	83.333	-35.965	3'UTR	NM_015205
	chr13.113565381	55	100	-45	intergenic
MCF2L	chr13.113656378	6.977	45	-38.023	intron	NM_024979
TMCO3	chr13.114200309	98.507	62.5	36.007	intron	NM_017905
RASA3	chr13.114786076	45.238	83.333	-38.095	intron	NM_007368
RASA3	chr13.114806453	24	75	-51	intron	NM_007368
RASA3	chr13.114817699	38.462	73.913	-35.451	intron	NM_007368
RASA3	chr13.114823455	24.194	84.375	-60.181	intron	NM_007368
RASA3	chr13.114894133	94.286	58.333	35.953	intron	NM_007368
ANKRD20A9P	chr13.19411686	47.619	85	-37.381	NonCodingRNA	NR_027995
	chr13.19692715	86.792	45	41.792	intergenic
TPTE2	chr13.20135694	15.625	66.667	-51.042	NonCodingRNA	NR_073485
CRYL1	chr13.20989365	60	24	36	intron	NM_015974
LATS2	chr13.21619893	19.048	56.757	-37.709	exon	NM_014572
	chr13.23310638	27.66	62.069	-34.409	intergenic
	chr13.24121861	41.667	78.125	-36.458	intergenic
ANKRD20A19P	chr13.24520280	68.056	25.806	42.25	NonCodingRNA	NR_073430
ANKRD20A19P	chr13.24520282	69.444	25.806	43.638	NonCodingRNA	NR_073430
	chr13.25115534	15.385	50	-34.615	intergenic
	chr13.27529860	46.053	83.333	-37.28	intergenic
	chr13.27579762	5.172	40	-34.828	intergenic
GSX1	chr13.28367180	0	36.364	-36.364	exon	NM_145657
CDX2	chr13.28538997	19.565	56.522	-36.957	intron	NM_001265
	chr13.31618169	24.324	60.87	-36.546	intergenic
	chr13.31618191	4.762	52.381	-47.619	intergenic
RFXAP	chr13.37396493	21.053	65.385	-44.332	intron	NM_000538
SMAD9	chr13.37494845	44.898	82.759	-37.861	upstream_protein_coding	NM_005905
	chr13.40746659	85.185	40	45.185	intergenic
LINC00330	chr13.45377812	32.353	69.231	-36.878	NonCodingRNA	NR_038433
RB1	chr13.48892252	42.553	82.143	-39.59	intron	NM_000321
	chr13.55826689	29.412	65.385	-35.973	intergenic
	chr13.59531670	56.667	92.857	-36.19	intergenic
	chr13.68682346	43.902	84.375	-40.473	intergenic
	chr13.79693918	57.778	23.077	34.701	intergenic
FARP1	chr13.99091383	59.091	100	-40.909	exon	NM_005766
STK24	chr13.99142859	82.979	43.75	39.229	intron	NM_003576
EVL	chr14.100573437	8.696	44.444	-35.748	intron	NM_016337
	chr14.100784987	28.571	65.385	-36.814	intergenic
	chr14.101510442	45.714	84.848	-39.134	intergenic
	chr14.101660701	86.275	42.857	43.418	intergenic
	chr14.101702039	66.667	28.571	38.096	intergenic
	chr14.101839668	42.857	78.261	-35.404	intergenic
	chr14.101924740	14.634	50	-35.366	intergenic
ANKRD9	chr14.102975583	33.333	75	-41.667	intron	NM_152326
	chr14.103006987	38.182	78.261	-40.079	intergenic
EXOC3L4	chr14.103573866	60.465	95.833	-35.368	exon	NM_001077594
TNFAIP2	chr14.103603381	15.686	55.556	-39.87	3'UTR	NM_006291
TDRD9	chr14.104394990	42.683	83.333	-40.65	exon	NM_153046
TDRD9	chr14.104447051	33.333	68	-34.667	intron	NM_153046
ASPG	chr14.104575085	46.154	83.333	-37.179	intron	NM_001080464
	chr14.104584514	62.5	25	37.5	intergenic
	chr14.104684163	70.909	35	35.909	intergenic
	chr14.104821526	80.769	34.375	46.394	intergenic
	chr14.104939556	48.485	95.455	-46.97	intergenic
	chr14.104983536	40	80	-40	intergenic
	chr14.105033618	90.411	55	35.411	intergenic
	chr14.105130371	34.146	75	-40.854	intergenic
AKT1	chr14.105251511	53.846	95.833	-41.987	intron	NM_005163
AKT1	chr14.105252181	71.154	26.923	44.231	intron	NM_005163
	chr14.105385733	48.052	85	-36.948	intergenic
PLD4	chr14.105399375	35.294	72.727	-37.433	3'UTR	NM_138790
PLD4	chr14.105399385	28.846	77.273	-48.427	3'UTR	NM_138790
JAG2	chr14.105619813	66.071	25	41.071	intron	NM_145159
	chr14.105661445	100	63.636	36.364	intergenic
	chr14.105666255	100	59.091	40.909	intergenic
MTA1	chr14.105888808	25.641	72.414	-46.773	intron	NM_004689
MTA1	chr14.105915165	0	38.095	-38.095	intron	NM_004689
TMEM121	chr14.105993803	80	40	40	intron	NM_025268
	chr14.106190205	50.746	91.667	-40.921	intergenic
	chr14.106190351	33.333	71.429	-38.096	intergenic
LINC00221	chr14.106938547	97.561	63.636	33.925	NonCodingRNA	NR_027457
	chr14.19819706	16.471	62.264	-45.793	intergenic
PABPN1	chr14.23792357	91.228	57.143	34.085	intron	NM_004643
JPH4	chr14.24045413	48.649	10	38.649	exon	NM_032452
FITM1	chr14.24601795	50	12.5	37.5	exon	NM_203402
NOVA1	chr14.27023144	46.667	88.462	-41.795	intron	NM_006491
NPAS3	chr14.34269117	62.5	26.087	36.413	exon	NM_173159
	chr14.38080610	61.702	9.524	52.178	intergenic
	chr14.40528130	29.545	66.667	-37.122	intergenic
TBPL2	chr14.55907216	18.919	54.545	-35.626	exon	NM_199047
TBPL2	chr14.55907221	8.108	48.485	-40.377	exon	NM_199047
TBPL2	chr14.55907353	58.974	15.385	43.589	upstream_protein_coding	NM_199047
ESR2	chr14.64798303	40.541	76.087	-35.546	NonCodingRNA	NR_073505
RAD51B	chr14.68629267	34.921	70.833	-35.912	intron	NM_133510
RAD51B	chr14.69035919	58.696	95.455	-36.759	intron	NM_133509
CCDC177	chr14.70039324	53.846	15.385	38.461	exon	NM_001271507
KIAA0247	chr14.70085820	12.281	52	-39.719	intron	NM_014734
	chr14.71022856	78.125	41.667	36.458	intergenic
PAPLN	chr14.73718749	33.333	74.468	-41.135	exon	NM_173462
FAM161B	chr14.74416083	92.593	55.556	37.037	intron	NM_152445
TSHR	chr14.81439674	40.984	79.167	-38.183	intron	NM_001018036
TTC7B	chr14.91270405	7.018	48.485	-41.467	intron	NM_001010854
	chr14.91730400	46.988	81.818	-34.83	intergenic
RIN3	chr14.93020050	5	52.381	-47.381	intron	NM_024832
UNC79	chr14.94172710	44	88.372	-44.372	intron	NM_020818
	chr14.94291458	95.556	55.172	40.384	intergenic
	chr14.99101599	35.955	72.917	-36.962	intergenic
BCL11B	chr14.99719529	77.586	37.931	39.655	intron	NM_138576
LYSMD4	chr15.100272059	35.714	77.273	-41.559	exon	NM_001284418
LYSMD4	chr15.100272071	32.143	68.182	-36.039	exon	NM_001284418
LYSMD4	chr15.100272100	32.143	86.364	-54.221	exon	NM_001284418
CERS3	chr15.101084865	26.25	66.667	-40.417	5'UTR	NM_178842
CERS3	chr15.101084888	13.699	54.545	-40.846	5'UTR	NM_178842
	chr15.101303293	78.261	42.308	35.953	intergenic
	chr15.101418613	92.771	53.846	38.925	intergenic
PCSK6	chr15.102021278	45.238	85	-39.762	intron	NM_138322
	chr15.102083067	30	69.565	-39.565	intergenic
NDN	chr15.23931919	65.789	30	35.789	exon	NM_002487
SNRPN	chr15.25149572	47.826	90.909	-43.083	intron	NM_022805
	chr15.25842579	18.557	58.065	-39.508	intergenic
ATP10A	chr15.26017194	34.043	71.429	-37.386	intron	NM_024490
ATP10A	chr15.26017240	62.766	27.273	35.493	intron	NM_024490
GABRB3	chr15.27018487	0	34.783	-34.783	intron	NM_021912
	chr15.29210460	40	77.419	-37.419	intergenic
	chr15.30336856	38.889	80	-41.111	intergenic
	chr15.30337234	60.784	100	-39.216	intergenic
	chr15.31558037	100	58.621	41.379	intergenic
KLF13	chr15.31652464	38.235	80	-41.765	intron	NM_015995
GREM1	chr15.33021349	82	42.857	39.143	intron	NM_001191323
	chr15.38081180	66.393	29.167	37.226	intergenic
	chr15.41252421	85.185	44	41.185	intergenic
SPTBN5	chr15.42174834	25.424	64.286	-38.862	exon	NM_016642
MAP1A	chr15.43819692	63.333	100	-36.667	exon	NM_002373
ELL3	chr15.44068430	33.333	77.778	-44.445	intron	NM_025165
MYO1E	chr15.59463530	22.727	70.588	-47.861	intron	NM_004998
GTF2A2	chr15.59950093	61.446	22.581	38.865	upstream_protein_coding	NM_004492
TRIP4	chr15.64724832	35	80.645	-45.645	intron	NM_016213
ZNF609	chr15.64829087	100	59.091	40.909	intron	NM_015042
IGDCC3	chr15.65657035	82.692	47.826	34.866	intron	NM_004884
MEGF11	chr15.66373237	43.75	80	-36.25	intron	NM_032445
MIR548H4	chr15.69370448	81.667	34.483	47.184	NonCodingRNA	NR_031680
TLE3	chr15.70347986	52.174	100	-47.826	intron	NM_001282982
	chr15.71118324	45.946	85	-39.054	intergenic
	chr15.74060222	100	65.217	34.783	intergenic
	chr15.74064169	40.323	80	-39.677	intergenic
C15orf27	chr15.76448839	50.877	90.323	-39.446	intron	NM_152335
C15orf27	chr15.76484460	71.739	33.333	38.406	exon	NM_152335
	chr15.77988091	93.103	58.621	34.482	intergenic
TBC1D2B	chr15.78331855	91.667	53.125	38.542	intron	NM_015079
CHRNB4	chr15.78930962	56.098	20	36.098	intron	NM_001256567
CHRNB4	chr15.78932957	14.286	58.621	-44.335	intron	NM_001256567
ALPK3	chr15.85360252	34.722	85	-50.278	exon	NM_020778
ANPEP	chr15.90345633	70.833	34.483	36.35	intron	NM_001150
	chr15.90543280	90.698	56.25	34.448	intergenic
	chr15.93823912	34.375	70.588	-36.213	intergenic
	chr15.96978970	60	95	-35	intergenic
FAM169B	chr15.99048945	21.25	60.87	-39.62	intron	NM_182562
IGF1R	chr15.99408756	36.364	76	-39.636	intron	NM_000875
	chr15.99975431	39.535	75	-35.465	intergenic
GRIN2A	chr16.10274213	48.837	11.111	37.726	exon	NM_001134408
LMF1	chr16.1027604	80.952	45.455	35.497	NonCodingRNA	NR_036442
SOX8	chr16.1035396	19.118	55	-35.882	3'UTR	NM_014587
	chr16.1071584	70.909	22.581	48.328	intergenic
DEXI	chr16.11031249	39.286	80.851	-41.565	intron	NM_014015
RHBDF1	chr16.113091	84.444	50	34.444	exon	NM_022450
C1QTNF8	chr16.1143703	15.493	53.333	-37.84	exon	NM_207419
C1QTNF8	chr16.1145415	46.154	82.609	-36.455	intron	NM_207419
C1QTNF8	chr16.1146944	76.923	30	46.923	upstream_protein_coding	NM_207419
CACNA1H	chr16.1208836	35.294	81.818	-46.524	intron	NM_021098
CACNA1H	chr16.1208972	40.789	85.185	-44.396	intron	NM_021098
CACNA1H	chr16.1208979	28	74.074	-46.074	intron	NM_021098
CACNA1H	chr16.1213694	26.087	69.697	-43.61	intron	NM_021098
SNX29	chr16.12617836	22.917	74.194	-51.277	intron	NM_032167
	chr16.1336619	81.481	38.095	43.386	intergenic
	chr16.1338302	95.699	60	35.699	intergenic
	chr16.1351719	32.143	73.913	-41.77	intergenic
KIAA0430	chr16.15693756	89.362	54.545	34.817	intron	NM_014647
ABCC1	chr16.16116243	80.556	42.857	37.699	intron	NM_004996
	chr16.16459332	19.512	55.556	-36.044	intergenic
SPSB3	chr16.1827389	96.97	55	41.97	exon	NM_080861
	chr16.18772066	48	95.455	-47.455	intergenic
IQCK	chr16.19834775	43.243	80	-36.757	intron	NM_153208
	chr16.21595628	21.739	62.222	-40.483	intergenic
	chr16.2193710	87.097	52.941	34.156	intergenic
CASKIN1	chr16.2227971	41.772	84	-42.228	3'UTR	NM_020764
CASKIN1	chr16.2229759	95.161	60	35.161	exon	NM_020764
	chr16.26836111	60.87	100	-39.13	intergenic
KCTD5	chr16.2741450	58.025	95.238	-37.213	intron	NM_018992
PRSS27	chr16.2765315	24.39	66.667	-42.277	intron	NM_031948
SRRM2	chr16.2820750	100	65	35	intron	NM_016333
PRSS33	chr16.2835749	40	0	40	intron	NM_152891
PRSS33	chr16.2835895	6.122	43.333	-37.211	exon	NM_152891
KREMEN2	chr16.3017786	81.538	45.455	36.083	intron	NM_024507
PAQR4	chr16.3020460	2.381	42.857	-40.476	intron	NM_001284513
	chr16.3050722	32.432	75	-42.568	intergenic
ZNF747	chr16.30545147	93.103	46.667	46.436	intron	NM_023931
TNFRSF12A	chr16.3070624	63.855	20	43.855	intron	NM_016639
RNF40	chr16.30775885	25	71.667	-46.667	intron	NM_001286572
PRSS36	chr16.31154379	16.216	53.571	-37.355	intron	NM_001258291
PRSS36	chr16.31160054	4.762	39.024	-34.262	intron	NM_001258291
FUS	chr16.31193435	56.41	13.793	42.617	intron	NM_001170937
FUS	chr16.31193459	92.105	51.724	40.381	intron	NM_001170937
	chr16.3150436	20.69	57.143	-36.453	intergenic
	chr16.3230847	37.143	0	37.143	intergenic
	chr16.32321711	15.517	50	-34.483	intergenic
	chr16.3243205	27.273	65.217	-37.944	intergenic
RGS11	chr16.324991	29.577	70.833	-41.256	exon	NM_001286485
	chr16.33347312	23.171	64.935	-41.764	intergenic
	chr16.33964853	42.623	3.846	38.777	intergenic
	chr16.34208489	33.333	76	-42.667	intergenic
	chr16.34243245	38.462	74.194	-35.732	intergenic
SRL	chr16.4254478	17.857	66.667	-48.81	intron	NM_001098814
SRL	chr16.4290374	50.526	14.286	36.24	intron	NM_001098814
GPT2	chr16.46920124	30.769	78.723	-47.954	intron	NM_001142466
N4BP1	chr16.48575950	55.882	20	35.882	3'UTR	NM_153029
	chr16.49499259	24.39	63.636	-39.246	intergenic
	chr16.50958644	86.885	50	36.885	intergenic
	chr16.5386979	21.429	58.333	-36.904	intergenic
	chr16.54288382	4.762	47.619	-42.857	intergenic
	chr16.54466627	62.857	27.273	35.584	intergenic
IRX5	chr16.54966049	25	65.625	-40.625	intron	NM_001252197
SLC12A3	chr16.56936537	80.392	45	35.392	intron	NM_001126107
	chr16.57428507	92.754	57.143	35.611	intergenic
KIFC3	chr16.57832117	63.636	22.222	41.414	exon	NM_001130100
CNGB1	chr16.57931407	52.632	92.308	-39.676	exon	NM_001297
	chr16.58131195	25.688	60.87	-35.182	intergenic
	chr16.58131312	16.923	52	-35.077	intergenic
	chr16.59577305	94.595	55	39.595	intergenic
RBFOX1	chr16.6093876	58.696	21.875	36.821	intron	NM_001142333
C16orf70	chr16.67176528	36.364	74.468	-38.104	intron	NM_025187
FBXL8	chr16.67195601	29.688	66.667	-36.979	intron	NM_018378
FAM65A	chr16.67563351	1.515	40.909	-39.394	intron	NM_001193522
FAM65A	chr16.67572609	31.373	82.609	-51.236	exon	NM_001193524
	chr16.68741956	85	45	40	intergenic
HAS3	chr16.69148594	44.828	80	-35.172	exon	NM_005329
WWP2	chr16.69882977	65.385	17.857	47.528	intron	NM_001270453
RBFOX1	chr16.7060873	81.429	39.394	42.035	intron	NM_001142334
CALB2	chr16.71414345	93.846	59.091	34.755	intron	NM_001740
DHODH	chr16.72047792	75	40	35	intron	NM_001361
STUB1	chr16.731334	70.37	33.333	37.037	exon	NM_005861
RBFOX1	chr16.7362998	50	90.625	-40.625	intron	NM_001142334
	chr16.77500955	33.333	80.435	-47.102	intergenic
	chr16.81431469	34.118	68.75	-34.632	intergenic
CMIP	chr16.81743439	60	23.077	36.923	3'UTR	NM_030629
PLCG2	chr16.81972590	79.412	44.828	34.584	intron	NM_002661
MBTPS1	chr16.84111777	96.429	56.522	39.907	intron	NM_003791
KCNG4	chr16.84256410	25.926	66.667	-40.741	exon	NM_172347
TLDC1	chr16.84515814	20.833	60	-39.167	intron	NM_020947
USP10	chr16.84763268	56.25	100	-43.75	NonCodingRNA	NR_073578
	chr16.85311098	34.146	69.565	-35.419	intergenic
	chr16.85415418	80	45	35	intergenic
	chr16.85519117	51.351	89.583	-38.232	intergenic
	chr16.85607738	16.923	60	-43.077	intergenic
GSE1	chr16.85684815	90.244	50	40.244	intron	NM_001278184
GSE1	chr16.85685180	30.952	83.333	-52.381	intron	NM_001278184
	chr16.85789646	81.818	47.222	34.596	intergenic
	chr16.85881380	85	50	35	intergenic
	chr16.85960228	60	95.833	-35.833	intergenic
	chr16.86715108	18.333	54.286	-35.953	intergenic
	chr16.86794180	94.118	60	34.118	intergenic
	chr16.86840985	38.596	79.31	-40.714	intergenic
	chr16.87215530	60.317	25	35.317	intergenic
	chr16.87574980	81.633	42.105	39.528	intergenic
JPH3	chr16.87690083	90.769	55	35.769	intron	NM_020655
	chr16.87840158	22.078	57.143	-35.065	intergenic
	chr16.88124052	21.875	59.091	-37.216	intergenic
	chr16.88211925	4.545	50	-45.455	intergenic
ZNF469	chr16.88497628	62.069	24.324	37.745	exon	NM_001127464
ZFPM1	chr16.88540657	87.5	50	37.5	intron	NM_153813
ZFPM1	chr16.88592599	96.552	57.692	38.86	intron	NM_153813
RNF166	chr16.88769435	46.667	9.524	37.143	5'UTR	NM_001171816
PIEZO1	chr16.88781885	46.4	83.636	-37.236	3'UTR	NM_001142864
PIEZO1	chr16.88825933	26.415	67.742	-41.327	intron	NM_001142864
GALNS	chr16.88885578	64.516	30	34.516	intron	NM_000512
CBFA2T3	chr16.88967148	58.621	96	-37.379	intron	NM_175931
CBFA2T3	chr16.88991742	28.302	65	-36.698	intron	NM_175931
CBFA2T3	chr16.89004700	39.655	75	-35.345	intron	NM_175931
	chr16.89157569	10	45.455	-35.455	intergenic
ACSF3	chr16.89167139	44.444	81.818	-37.374	exon	NM_001243279
	chr16.89235802	39.13	78.261	-39.131	intergenic
	chr16.89269103	53.165	12	41.165	intergenic
	chr16.89314895	28.947	64.103	-35.156	intergenic
CARHSP1	chr16.8960722	97.297	56.522	40.775	intron	NM_001278264
GAS7	chr17.10025498	76.923	40.741	36.182	intron	NM_201433
ABR	chr17.1027321	85.185	50	35.185	intron	NM_021962
	chr17.1107349	75	40.625	34.375	intergenic
BHLHA9	chr17.1173536	82.353	42.857	39.496	upstream_protein_coding	NM_001164405
YWHAE	chr17.1280761	95.833	60.784	35.049	NonCodingRNA	NR_024058
DOC2B	chr17.14708	90	54.167	35.833	intron	NM_003585
SLC43A2	chr17.1485901	21.008	57.692	-36.684	intron	NM_001284499
SLC43A2	chr17.1523935	51.351	91.667	-40.316	intron	NM_001284498
	chr17.16474839	75.385	38.095	37.29	intergenic
FLCN	chr17.17122417	40.404	80.282	-39.878	exon	NM_144997
RAI1	chr17.17661538	14.706	50	-35.294	intron	NM_030665
SREBF1	chr17.17722503	90.278	50	40.278	exon	NM_004176
MYO15A	chr17.18023992	88.235	53.846	34.389	exon	NM_016239
	chr17.1831975	39.583	86.207	-46.624	intergenic
RTN4RL1	chr17.1881263	2.439	46.154	-43.715	intron	NM_178568
ALDH3A2	chr17.19557794	44.144	81.132	-36.988	intron	NM_001031806
ULK2	chr17.19687171	60.87	100	-39.13	exon	NM_001142610
FLJ36000	chr17.21911519	87.879	42.857	45.022	NonCodingRNA	NR_027084
SARM1	chr17.26708335	0	35	-35	exon	NM_015077
	chr17.26795250	43.137	80	-36.863	intergenic
ABHD15	chr17.27889908	66.667	31.034	35.633	exon	NM_198147
RAB11FIP4	chr17.29719255	0	50	-50	intron	NM_032932
RAB11FIP4	chr17.29719273	13.333	54.167	-40.834	intron	NM_032932
ZNF207	chr17.30676410	73.585	37.838	35.747	upstream_protein_coding	NM_001032293
ASIC2	chr17.31342039	95.238	57.143	38.095	intron	NM_183377
ASIC2	chr17.31708589	87.692	45.455	42.237	intron	NM_001094
	chr17.35017911	88.525	40.909	47.616	intergenic
LOC100506371	chr17.35777	57.895	22.581	35.314	NonCodingRNA	NR_104420
	chr17.36989002	28.947	72.973	-44.026	intergenic
PPP1R1B	chr17.37792777	30	79.31	-49.31	3'UTR	NM_181505
P2RX1	chr17.3815233	100	65.714	34.286	intron	NM_002558
MED24	chr17.38191405	28.302	72	-43.698	exon	NM_014815
NR1D1	chr17.38252123	32.353	68.182	-35.829	exon	NM_021724
	chr17.3825377	21.667	59.259	-37.592	intergenic
ZZEF1	chr17.3909525	95	57.143	37.857	3'UTR	NM_015113
VPS25	chr17.40927699	67.568	19.231	48.337	intron	NM_032353
HDAC5	chr17.42164623	22.727	62.5	-39.773	intron	NM_005474
WNT3	chr17.44856172	58.065	96.552	-38.487	intron	NM_030753
SP6	chr17.45924632	51.724	16	35.724	3'UTR	NM_001258248
SP6	chr17.45927984	76.923	37.037	39.886	intron	NM_001258248
HOXB6	chr17.46681356	14.035	52.381	-38.346	intron	NM_018952
VMO1	chr17.4690495	9.804	45.312	-35.508	upstream_protein_coding	NM_001144941
ABI3	chr17.47297268	43.86	85	-41.14	exon	NM_001135186
	chr17.47561784	59.184	96.154	-36.97	intergenic
	chr17.47566255	17.5	55.814	-38.314	intergenic
	chr17.47978339	33.708	76.744	-43.036	intergenic
CACNA1G	chr17.48653354	71.429	34.615	36.814	exon	NM_001256325
CACNA1G	chr17.48703471	35.802	70.588	-34.786	exon	NM_001256325
CAMTA2	chr17.4871828	17.241	55.556	-38.315	3'UTR	NM_001171168
SLC52A1	chr17.4938641	16.216	53.125	-36.909	5'UTR	NM_017986
SLC52A1	chr17.4938652	22.667	74.194	-51.527	5'UTR	NM_017986
	chr17.49565626	85	33.333	51.667	intergenic
ZFP3	chr17.4999949	27.273	64.286	-37.013	downstream_protein_coding	NM_153018
KIF2B	chr17.51900264	36.62	76.19	-39.57	5'UTR	NM_032559
	chr17.52716985	31.818	70	-38.182	intergenic
LOC728392	chr17.5403154	45.679	85.714	-40.035	3'UTR	NM_001162371
	chr17.54656156	26.829	79.167	-52.338	intergenic
MSI2	chr17.55533484	79.412	36.957	42.455	intron	NM_170721
	chr17.59520948	54.167	90	-35.833	intergenic
	chr17.59652524	43.103	78.378	-35.275	intergenic
2010-03-01	chr17.60781079	18.605	57.576	-38.971	intron	NM_001100875
SMURF2	chr17.62659248	49.02	89.362	-40.342	upstream_protein_coding	NM_022739
LOC146880	chr17.62776002	31.746	69.231	-37.485	NonCodingRNA	NR_027487
PITPNM3	chr17.6383880	14.815	51.111	-36.296	intron	NM_001165966
PITPNC1	chr17.65546416	53.846	90	-36.154	intron	NM_012417
FAM20A	chr17.66539019	30	72.727	-42.727	NonCodingRNA	NR_027751
	chr17.67377720	87.755	53.571	34.184	intergenic
RNMTL1	chr17.694980	16	55.882	-39.882	exon	NM_018146
LINC00673	chr17.70565605	50	88.462	-38.462	NonCodingRNA	NR_036488
SDK2	chr17.71477887	25.352	60	-34.648	intron	NM_001144952
	chr17.71709489	17.708	54.167	-36.459	intergenic
	chr17.71972920	56.604	100	-43.396	intergenic
	chr17.71988875	47.059	86.667	-39.608	intergenic
	chr17.7199629	55	14.815	40.185	intergenic
TTYH2	chr17.72220187	85.714	45.833	39.881	intron	NM_032646
KIF19	chr17.72341324	96	60.87	35.13	intron	NM_153209
	chr17.72458979	0	37.5	-37.5	intergenic
ACAP1	chr17.7253718	26.168	66	-39.832	intron	NM_014716
SLC9A3R1	chr17.72754510	60.317	21.875	38.442	intron	NM_004252
NUP85	chr17.73213363	43.662	81.633	-37.971	intron	NM_024844
MYO15B	chr17.73602252	50	92.308	-42.308	NonCodingRNA	NR_003587
	chr17.73877934	46.429	87.5	-41.071	intergenic
	chr17.74100947	87.5	42.857	44.643	intergenic
FOXJ1	chr17.74133109	37.705	77.778	-40.073	3'UTR	NM_001454
ST6GALNAC1	chr17.74636302	45.312	83.929	-38.617	intron	NM_018414
SEC14L1	chr17.75095667	71.429	36.667	34.762	intron	NM_001204410
SEC14L1	chr17.75143199	82.051	33.333	48.718	intron	NM_001143999
SEC14L1	chr17.75143207	83.333	33.333	50	intron	NM_001143999
SEC14L1	chr17.75143219	78.205	33.333	44.872	intron	NM_001143999
	chr17.75789213	41.379	80.645	-39.266	intergenic
TMC6	chr17.76121896	34.615	71.429	-36.814	exon	NM_001127198
	chr17.76247637	5	54.545	-49.545	intergenic
	chr17.76333705	55.738	20.833	34.905	intergenic
	chr17.76338572	26.19	73.913	-47.723	intergenic
PGS1	chr17.76413741	100	60.87	39.13	intron	NM_024419
PGS1	chr17.76416425	31.111	66.667	-35.556	intron	NM_024419
DNAH17	chr17.76500777	59.821	96.154	-36.333	intron	NM_173628
DNAH2	chr17.7651906	92.857	57.778	35.079	intron	NM_020877
LGALS3BP	chr17.76966680	59.184	98	-38.816	downstream_protein_coding	NM_005567
RBFOX3	chr17.77086567	85.714	50	35.714	3'UTR	NM_001082575
RBFOX3	chr17.77086756	15.625	50	-34.375	3'UTR	NM_001082575
RBFOX3	chr17.77133728	69.444	33.333	36.111	intron	NM_001082575
RBFOX3	chr17.77204417	34.921	70.37	-35.449	intron	NM_001082575
RBFOX3	chr17.77439165	60	100	-40	intron	NM_001082575
	chr17.77687337	96.429	62.162	34.267	intergenic
ENPP7	chr17.77704955	45.455	81.481	-36.026	exon	NM_178543
	chr17.77899178	19.048	71.875	-52.827	intergenic
TBC1D16	chr17.77905160	81.081	40	41.081	downstream_protein_coding	NM_001271845
	chr17.78141610	68.182	30	38.182	intergenic
CARD14	chr17.78163254	43.59	79.167	-35.577	intron	NM_052819
SGSH	chr17.78187420	88.679	45	43.679	intron	NM_000199
RPTOR	chr17.78652911	63.636	100	-36.364	intron	NM_001163034
BAIAP2	chr17.79042838	36.508	81.395	-44.887	intron	NM_017450
GUCY2D	chr17.7906723	32	70	-38	exon	NM_000180
AATK-AS1	chr17.79152106	29.07	67.442	-38.372	NonCodingRNA	NR_027255
SLC38A10	chr17.79256219	35.616	71.429	-35.813	intron	NM_138570
SLC38A10	chr17.79259979	32.979	67.568	-34.589	intron	NM_138570
	chr17.79283390	82.609	42.857	39.752	intergenic
	chr17.79283926	68.75	30	38.75	intergenic
TMEM105	chr17.79285955	87.302	52.381	34.921	3'UTR	NM_178520
TMEM105	chr17.79287679	40	76.316	-36.316	exon	NM_178520
TMEM105	chr17.79288373	45	81.481	-36.481	intron	NM_178520
	chr17.79346392	65	27.273	37.727	intergenic
	chr17.7966989	52	14.286	37.714	intergenic
GCGR	chr17.79763841	95.238	44	51.238	intron	NM_000160
ALOX12B	chr17.7981762	46.032	80.769	-34.737	intron	NM_001139
ARHGDIA	chr17.79825774	17.391	66.667	-49.276	3'UTR	NM_001185077
PCYT2	chr17.79869764	70.213	35.484	34.729	upstream_protein_coding	NM_001282204
ASPSCR1	chr17.79970309	80.392	46.154	34.238	intron	NM_024083
ASPSCR1	chr17.79970371	52.326	90	-37.674	intron	NM_024083
CSNK1D	chr17.80200344	64.444	15	49.444	downstream_protein_coding	NM_139062
SECTM1	chr17.80292455	43.182	4.762	38.42	upstream_protein_coding	NM_003004
RNF222	chr17.8296393	42.697	87.5	-44.803	exon	NM_001146684
ABR	chr17.998958	6.731	41.379	-34.648	intron	NM_001092
ROCK1P1	chr18.111945	35.417	70	-34.583	NonCodingRNA	NR_033770
	chr18.11917723	32.143	72.727	-40.584	intergenic
LAMA3	chr18.21437988	55.319	95.238	-39.919	intron	NM_001127717
	chr18.24003474	98.81	58.333	40.477	intergenic
RIT2	chr18.40696164	95.833	57.143	38.69	upstream_protein_coding	NM_002930
	chr18.43658033	69.444	16.667	52.777	intergenic
	chr18.43658078	30.556	79.167	-48.611	intergenic
	chr18.44787420	13.889	54.545	-40.656	intergenic
	chr18.45194239	50.98	86.364	-35.384	intergenic
	chr18.45275180	26.087	63.636	-37.549	intergenic
CTIF	chr18.46119188	52.113	87.5	-35.387	intron	NM_014772
CTIF	chr18.46207150	32.5	75.556	-43.056	intron	NM_014772
	chr18.47155302	80	45	35	intergenic
MAPK4	chr18.48191683	33.333	76.923	-43.59	intron	NM_002747
	chr18.49728054	69.355	34.286	35.069	intergenic
	chr18.514363	23.729	58.537	-34.808	intergenic
RAB27B	chr18.52525716	30	80	-50	intron	NM_004163
ALPK2	chr18.56226545	10.526	55.556	-45.03	intron	NM_052947
	chr18.69440943	55.556	19.048	36.508	intergenic
	chr18.71621755	22.5	61.905	-39.405	intergenic
LOC100131655	chr18.74514700	8.333	65	-56.667	NonCodingRNA	NR_040024
	chr18.75403112	52.8	16.667	36.133	intergenic
	chr18.76307283	87.097	45.833	41.264	intergenic
	chr18.76307286	91.398	54.167	37.231	intergenic
	chr18.76531465	15.385	54.839	-39.454	intergenic
NFATC1	chr18.77220197	67.273	21.739	45.534	intron	NM_001278675
	chr18.77398174	41.176	81.818	-40.642	intergenic
	chr18.77398303	93.269	51.852	41.417	intergenic
PARD6G	chr18.77937052	20.339	56.522	-36.183	intron	NM_032510
SOGA2	chr18.8730624	13.514	48	-34.486	intron	NM_015210
GRIN3B	chr19.1009379	54.839	95.652	-40.813	exon	NM_138690
PPAN	chr19.10217841	46.809	12	34.809	intron	NM_020230
ABCA7	chr19.1042228	36.364	75.676	-39.312	intron	NM_019112
ABCA7	chr19.1042233	28.125	70.588	-42.463	intron	NM_019112
ABCA7	chr19.1058163	65.278	23.077	42.201	exon	NM_019112
SBNO2	chr19.1122146	71.429	27.273	44.156	exon	NM_001100122
LDLR	chr19.11231401	21.311	56.522	-35.211	intron	NM_001195803
ELAVL3	chr19.11590328	40	76.19	-36.19	intron	NM_001420
SBNO2	chr19.1162623	40.625	76.471	-35.846	intron	NM_014963
C19orf24	chr19.1275179	3.03	47.619	-44.589	upstream_protein_coding	NM_017914
MAN2B1	chr19.12758520	86.957	52.381	34.576	intron	NM_001173498
CALR	chr19.13056176	36.585	72.727	-36.142	downstream_protein_coding	NM_004343
	chr19.13296763	22.5	61.364	-38.864	intergenic
CACNA1A	chr19.13409734	13.433	52	-38.567	exon	NM_023035
MUM1	chr19.1366803	32.609	76	-43.391	NonCodingRNA	NR_024247
	chr19.14172912	26.761	66.667	-39.906	intergenic
PRKACA	chr19.14201540	45.161	5	40.161	downstream_protein_coding	NM_207518
APC2	chr19.1453912	90.476	53.571	36.905	intron	NM_005883
APC2	chr19.1457065	19.78	56	-36.22	exon	NM_005883
REEP6	chr19.1497480	80	38.71	41.29	3'UTR	NM_138393
MBD3	chr19.1580428	66.265	28	38.265	intron	NM_001281454
	chr19.15834415	43.902	79.487	-35.585	intergenic
	chr19.1718403	52.586	17.391	35.195	intergenic
MYO9B	chr19.17311377	76.923	39.583	37.34	intron	NM_001130065
ABHD8	chr19.17402898	83.333	48.148	35.185	downstream_protein_coding	NM_024527
ANO8	chr19.17438509	60	95.652	-35.652	exon	NM_020959
GTPBP3	chr19.17446100	41.026	84.615	-43.589	intron	NM_001195422
	chr19.17497345	96.667	61.905	34.762	intergenic
INSL3	chr19.17932156	96	60	36	exon	NM_005543
ATP8B3	chr19.1796641	76.786	40	36.786	intron	NM_001178002
MAST3	chr19.18244609	27.273	70	-42.727	intron	NM_015016
PDE4C	chr19.18344490	39.175	79.167	-39.992	intron	NM_000923
KLF16	chr19.1860135	45.833	9.091	36.742	intron	NM_031918
CRTC1	chr19.18873446	60.714	13.333	47.381	intron	NM_015321
COMP	chr19.18902261	52.756	89.286	-36.53	upstream_protein_coding	NM_000095
UPF1	chr19.18960189	91.667	56.522	35.145	intron	NM_002911
GDF1	chr19.18980066	79.592	40	39.592	exon	NM_001492
GDF1	chr19.18980685	45.946	85.714	-39.768	intron	NM_001492
CILP2	chr19.19655705	82.927	43.478	39.449	exon	NM_153221
ATP13A1	chr19.19760746	77.941	38.462	39.479	exon	NM_020410
BTBD2	chr19.1986769	33.333	86.667	-53.334	intron	NM_017797
	chr19.20157860	19.753	54.839	-35.086	intergenic
MKNK2	chr19.2045106	45	87.805	-42.805	intron	NM_199054
	chr19.2054889	81.69	41.667	40.023	intergenic
TMPRSS9	chr19.2425589	96.774	40	56.774	intron	NM_182973
TMPRSS9	chr19.2425607	77.419	40	37.419	intron	NM_182973
TIMM13	chr19.2425690	44	8	36	3'UTR	NM_012458
	chr19.2503982	78.571	38.095	40.476	intergenic
	chr19.28400807	54.839	90	-35.161	intergenic
PPAP2C	chr19.292271	69.811	23.81	46.001	upstream_protein_coding	NM_003712
	chr19.297216	30.4	70	-39.6	intergenic
AES	chr19.3053508	100	65.517	34.483	3'UTR	NM_001130
ZNF536	chr19.30866568	23.077	60.87	-37.793	intron	NM_014717
GNA11	chr19.3098742	42.857	79.412	-36.555	intron	NM_002067
CELF5	chr19.3296286	42.593	91.304	-48.711	NonCodingRNA	NR_033342
	chr19.3313079	45	95.238	-50.238	intergenic
	chr19.3320360	48.718	87.5	-38.782	intergenic
SLC7A10	chr19.33716258	34.483	72.727	-38.244	intron	NM_019849
SLC7A10	chr19.33716273	13.333	59.091	-45.758	intron	NM_019849
	chr19.36451108	37.255	77.273	-40.018	intergenic
PIP5K1C	chr19.3683947	17.46	59.091	-41.631	intron	NM_012398
TJP3	chr19.3721059	57.778	95.238	-37.46	intron	NM_001267560
MRPL54	chr19.3767317	52	86.957	-34.957	exon	NM_172251
	chr19.37894644	85.149	50	35.149	intergenic
IFNL4	chr19.39739005	80.952	41.379	39.573	NonCodingRNA	NR_074079
	chr19.39756058	28.889	66.667	-37.778	intergenic
ZFP36	chr19.39898882	71.429	33.333	38.096	exon	NM_003407
ZBTB7A	chr19.4059478	56.25	92.593	-36.343	intron	NM_015898
MAP2K2	chr19.4094361	82.258	45	37.258	intron	NM_030662
EGLN2	chr19.41313300	92.857	56.757	36.1	intron	NM_053046
TGFB1	chr19.41860255	65.217	25	40.217	upstream_protein_coding	NM_000660
BCKDHA	chr19.41930040	40.741	76.471	-35.73	intron	NM_000709
	chr19.42056984	80	34.783	45.217	intergenic
	chr19.42056995	80	43.478	36.522	intergenic
	chr19.42430910	78.947	37.5	41.447	intergenic
LIPE	chr19.42914514	37.736	76.667	-38.931	exon	NM_005357
LOC284344	chr19.43726324	39.394	85	-45.606	NonCodingRNA	NR_033888
ZNF284	chr19.44576942	0	38.095	-38.095	intron	NM_001037813
PLIN4	chr19.4509043	37.5	72.727	-35.227	intron	NM_001080400
	chr19.45201266	50	86.364	-36.364	intergenic
SEMA6B	chr19.4543562	4.762	42.857	-38.095	3'UTR	NM_032108
SEMA6B	chr19.4543575	7.143	42.857	-35.714	3'UTR	NM_032108
EML2	chr19.46142930	52.174	16	36.174	intron	NM_001193269
RSPH6A	chr19.46302780	75	39.024	35.976	intron	NM_030785
	chr19.46414723	97.5	53.846	43.654	intergenic
	chr19.47139538	0	34.286	-34.286	intergenic
PRKD2	chr19.47200936	31.707	73.171	-41.464	intron	NM_001079882
PRKD2	chr19.47200954	31.707	70.732	-39.025	intron	NM_001079882
PRKD2	chr19.47200959	31.707	68.293	-36.586	intron	NM_001079882
NPAS1	chr19.47525627	11.538	52.941	-41.403	intron	NM_002517
C5AR2	chr19.47844208	46.154	84.615	-38.461	exon	NM_001271750
ZNF541	chr19.48048237	18.182	54.167	-35.985	exon	NM_001277075
C19orf68	chr19.48698508	64.516	100	-35.484	exon	NM_199341
ZNF114	chr19.48784428	50	91.667	-41.667	intron	NM_153608
GRIN2D	chr19.48919345	17.647	58.333	-40.686	exon	NM_000836
LMTK3	chr19.49007025	28.302	65.217	-36.915	intron	NM_001080434
SEC1P	chr19.49177656	86.957	50	36.957	NonCodingRNA	NR_004401
MAMSTR	chr19.49216217	44.828	86.207	-41.379	downstream_protein_coding	NM_182574
TULP2	chr19.49398828	68.182	28.947	39.235	intron	NM_003323
NTF4	chr19.49564986	9.524	45.455	-35.931	exon	NM_006179
MADCAM1	chr19.501738	26.866	62.963	-36.097	intron	NM_130762
KDM4B	chr19.5038135	54	95.455	-41.455	intron	NM_015015
IL4I1	chr19.50394258	63.636	23.81	39.826	exon	NM_152899
LRRC4B	chr19.51053449	61.905	100	-38.095	intron	NM_001080457
SHANK1	chr19.51192728	70.588	28.571	42.017	intron	NM_016148
PTPRS	chr19.5240164	59.091	100	-40.909	intron	NM_130853
	chr19.524182	57.377	92.308	-34.931	intergenic
HCCAT3	chr19.52452504	16.867	53.968	-37.101	NonCodingRNA	NR_103847
	chr19.53894206	58.974	97.059	-38.085	intergenic
	chr19.54151560	41.667	81.579	-39.912	intergenic
PRKCG	chr19.54398634	47.826	86.111	-38.285	intron	NM_002739
OSCAR	chr19.54605783	20	65	-45	intron	NM_001282349
	chr19.54712775	86.667	50	36.667	intergenic
TTYH1	chr19.54928045	67.347	31.818	35.529	intron	NM_001201461
NCR1	chr19.55417578	95.652	43.333	52.319	exon	NM_001242357
EPS8L1	chr19.55593533	14.706	55	-40.294	exon	NM_017729
DNAAF3	chr19.55670901	67.021	30.769	36.252	exon	NM_001256715
BRSK1	chr19.55796826	32.5	76.19	-43.69	intron	NM_032430
SSC5D	chr19.56000936	81.481	44.828	36.653	exon	NM_001195267
NLRP4	chr19.56369526	94.521	50	44.521	exon	NM_134444
NLRP8	chr19.56459342	20	54.348	-34.348	exon	NM_176811
	chr19.56643700	28.75	63.333	-34.583	intergenic
ZNF667-AS1	chr19.56990418	29.167	65.217	-36.05	NonCodingRNA	NR_036522
BSG	chr19.570318	17.308	55	-37.692	upstream_protein_coding	NM_198591
LONP1	chr19.5708177	51.282	92.308	-41.026	intron	NM_001276479
	chr19.57736208	38.614	79.167	-40.553	intergenic
BSG	chr19.580856	35	90.909	-55.909	intron	NM_198589
	chr19.58912309	36.842	71.429	-34.587	intergenic
HCN2	chr19.592213	56	91.667	-35.667	intron	NM_001194
MLLT1	chr19.6277091	86.047	50	36.047	intron	NM_005934
	chr19.667004	23.81	75.758	-51.948	intergenic
PRSS57	chr19.691881	40	90.909	-50.909	exon	NM_214710
	chr19.7013045	47.5	12.5	35	intergenic
INSR	chr19.7288905	29.787	75.61	-45.823	intron	NM_000208
PALM	chr19.748396	51.852	92	-40.148	downstream_protein_coding	NM_001040134
MCOLN1	chr19.7592717	13.333	47.826	-34.493	intron	NM_020533
PNPLA6	chr19.7616921	28.261	81.818	-53.557	intron	NM_001166114
CAMSAP3	chr19.7681502	51.515	86.364	-34.849	exon	NM_001080429
XAB2	chr19.7688798	70	34.615	35.385	intron	NM_020196
	chr19.791194	64	26.087	37.913	intergenic
EVI5L	chr19.7916706	50.877	87.5	-36.623	intron	NM_001159944
EVI5L	chr19.7928827	75.556	33.333	42.223	3'UTR	NM_001159944
EVI5L	chr19.7929696	33.871	80.952	-47.081	3'UTR	NM_001159944
PTBP1	chr19.801793	68.571	30.769	37.802	intron	NM_031991
	chr19.8234916	48.485	90	-41.515	intergenic
PRTN3	chr19.846305	20.93	58.824	-37.894	exon	NM_002777
R3HDM4	chr19.903490	70	35	35	intron	NM_138774
R3HDM4	chr19.912051	65.625	30.435	35.19	intron	NM_138774
ZNF812	chr19.9811076	40	86.957	-46.957	5'UTR	NM_001199814
	chr2.10618447	86.25	50	36.25	intergenic
SNTG2	chr2.1069904	24.675	62.963	-38.288	intron	NM_018968
RGPD4	chr2.108443566	68.182	30	38.182	intron	NM_182588
	chr2.113192477	27.778	76.19	-48.412	intergenic
PAX8	chr2.113992966	70.27	33.333	36.937	intron	NM_013953
	chr2.118618151	81.159	44.444	36.715	intergenic
EN1	chr2.119601785	23.596	61.905	-38.309	intron	NM_001426
STEAP3	chr2.119989864	50	95.238	-45.238	intron	NM_018234
	chr2.121436802	47.826	6.897	40.929	intergenic
	chr2.121493027	38	0	38	intergenic
GLI2	chr2.121624634	100	65	35	intron	NM_005270
GLI2	chr2.121684580	65.517	30	35.517	intron	NM_005270
BIN1	chr2.127812801	51.22	87.097	-35.877	intron	NM_139348
CYP27C1	chr2.127940618	24.138	60	-35.862	downstream_protein_coding	NM_001001665
	chr2.128453304	10.638	45.714	-35.076	intergenic
UGGT1	chr2.128953622	18.367	61.905	-43.538	downstream_protein_coding	NM_020120
	chr2.129306853	52.174	87.879	-35.705	intergenic
	chr2.129425875	54.762	20	34.762	intergenic
TISP43	chr2.131341326	65.278	22.727	42.551	NonCodingRNA	NR_027314
	chr2.131595430	31.034	75	-43.966	intergenic
	chr2.131595438	24.138	72.222	-48.084	intergenic
	chr2.132587079	40	80	-40	intergenic
	chr2.132587110	26.316	75	-48.684	intergenic
	chr2.144694146	9.091	53.125	-44.034	intergenic
KIF5C	chr2.149684974	87.5	48	39.5	intron	NM_004522
LYPD6B	chr2.149895763	52.632	16.667	35.965	intron	NM_177964
	chr2.15174632	22.222	65	-42.778	intergenic
	chr2.1561546	29.114	74	-44.886	intergenic
	chr2.1594451	50.794	86.364	-35.57	intergenic
	chr2.16154211	36.792	71.429	-34.637	intergenic
	chr2.167601772	52.381	88.889	-36.508	intergenic
	chr2.168441260	63.636	100	-36.364	intergenic
	chr2.171830707	51.111	93.103	-41.992	intergenic
ZNF804A	chr2.185492897	12.5	54.545	-42.045	intron	NM_194250
ANKRD44	chr2.198128487	100	65.455	34.545	intron	NM_153697
RHOB	chr2.20648259	61.111	25	36.111	3'UTR	NM_004040
RUFY4	chr2.218944032	82.353	43.333	39.02	intron	NM_198483
PNKD	chr2.219173925	55.882	95	-39.118	intron	NM_015488
	chr2.219762554	77.273	35.135	42.138	intergenic
DES	chr2.220283367	16.071	65	-48.929	exon	NM_001927
SPEG	chr2.220341790	7.692	50	-42.308	intron	NM_005876
	chr2.231538726	71.186	31.25	39.936	intergenic
	chr2.23154288	11.538	50	-38.462	intergenic
	chr2.231809263	31.897	68.889	-36.992	intergenic
	chr2.232435557	65.591	30.233	35.358	intergenic
PRSS56	chr2.233384461	64.423	100	-35.577	upstream_protein_coding	NM_001195129
EIF4E2	chr2.233445496	48	86.667	-38.667	intron	NM_001276337
	chr2.236212515	97.368	61.905	35.463	intergenic
AGAP1	chr2.236471176	95.455	51.515	43.94	intron	NM_001244888
AGAP1	chr2.236962059	27.848	64.516	-36.668	intron	NM_014914
	chr2.237712475	34.783	72.727	-37.944	intergenic
	chr2.237755959	88.889	45.833	43.056	intergenic
ESPNL	chr2.239009107	39.024	76	-36.976	exon	NM_194312
	chr2.239755114	10.448	46.429	-35.981	intergenic
HDAC4	chr2.239981633	100	64	36	intron	NM_006037
HDAC4	chr2.240079191	93.182	59.091	34.091	intron	NM_006037
HDAC4	chr2.240302429	85.185	50	35.185	intron	NM_006037
	chr2.240360707	68.75	32	36.75	intergenic
	chr2.240491538	55	91.304	-36.304	intergenic
	chr2.240491552	55	91.304	-36.304	intergenic
	chr2.240868526	83.333	42.857	40.476	intergenic
	chr2.241143963	39.13	77.273	-38.143	intergenic
	chr2.241261803	97.059	59.091	37.968	intergenic
ANO7	chr2.242141075	43.077	88.889	-45.812	intron	NM_001001891
	chr2.242810228	86.792	50	36.792	intergenic
	chr2.242888631	35.088	71.429	-36.341	intergenic
GAREML	chr2.26397661	30.108	66.102	-35.994	intron	NM_001168241
CIB4	chr2.26837183	32.143	97.143	-65	intron	NM_001029881
KCNK3	chr2.26932861	94.118	57.576	36.542	intron	NM_002246
EMILIN1	chr2.27301409	11.667	46.667	-35	upstream_protein_coding	NM_007046
UCN	chr2.27530844	6.818	52.381	-45.563	intron	NM_003353
KRTCAP3	chr2.27665316	30.645	71.429	-40.784	intron	NM_173853
KRTCAP3	chr2.27665409	51.923	90.476	-38.553	intron	NM_173853
	chr2.2791558	25.352	60	-34.648	intergenic
	chr2.30929782	44.681	9.677	35.004	intergenic
	chr2.3099443	86.842	41.667	45.175	intergenic
GALNT14	chr2.31231746	57.447	10	47.447	intron	NM_001253827
COLEC11	chr2.3642774	15.385	52.174	-36.789	intron	NM_001255983
VIT	chr2.36953931	0	34.615	-34.615	intron	NM_001177972
C2orf91	chr2.42168044	59.155	95.238	-36.083	intron	NM_001242815
	chr2.43084587	73.469	38.095	35.374	intergenic
	chr2.43312740	60	95.349	-35.349	intergenic
	chr2.43328229	56.863	20	36.863	intergenic
	chr2.45006396	75.61	27.273	48.337	intergenic
	chr2.45165871	0.84	35.294	-34.454	intergenic
	chr2.4710160	78.846	39.13	39.716	intergenic
PNPT1	chr2.55894455	89.655	51.111	38.544	intron	NM_033109
LINC01122	chr2.59288246	98.333	57.143	41.19	NonCodingRNA	NR_033873
BCL11A	chr2.60680562	97.727	60.87	36.857	intron	NM_018014
OTX1	chr2.63281755	23.636	62.069	-38.433	intron	NM_014562
	chr2.66298408	92.593	50	42.593	intergenic
	chr2.72079374	12.5	48	-35.5	intergenic
	chr2.730331	65.116	29.412	35.704	intergenic
DOK1	chr2.74779511	42.188	4.348	37.84	intron	NM_001197260
DOK1	chr2.74779551	51.562	4	47.562	intron	NM_001197260
DOK1	chr2.74779634	37.5	77.273	-39.773	intron	NM_001197260
ATOH8	chr2.85992250	26.087	70	-43.913	intron	NM_032827
ATOH8	chr2.86000523	90	42.857	47.143	intron	NM_032827
	chr2.918618	60	96.667	-36.667	intergenic
KCNIP3	chr2.96013144	23.077	75	-51.923	intron	NM_001034914
DUSP2	chr2.96809677	76.812	39.394	37.418	exon	NM_004418
KIAA1211L	chr2.99438747	65.909	28.571	37.338	exon	NM_207362
KIAA1211L	chr2.99439829	36.066	72	-35.934	exon	NM_207362
BTBD3	chr20.11870817	72	30.435	41.565	upstream_protein_coding	NM_001282552
SDCBP2	chr20.1294046	12.048	46.667	-34.619	exon	NM_015685
RRBP1	chr20.17628814	81.72	40	41.72	intron	NM_001042576
RRBP1	chr20.17628821	76.344	40	36.344	intron	NM_001042576
RRBP1	chr20.17628841	61.25	26.316	34.934	intron	NM_001042576
	chr20.1838647	54.902	20	34.902	intergenic
	chr20.21372158	18.182	60	-41.818	intergenic
	chr20.24839364	39.655	80.645	-40.99	intergenic
	chr20.2513981	70.13	33.333	36.797	intergenic
	chr20.25845792	19.512	80	-60.488	intergenic
	chr20.25845794	21.951	80	-58.049	intergenic
	chr20.32469603	75	37.037	37.963	intergenic
AHCY	chr20.32893658	75	38.095	36.905	intron	NM_001161766
MYH7B	chr20.33581493	40	81.818	-41.818	intron	NM_020884
DLGAP4	chr20.35050427	47.368	9.091	38.277	intron	NM_014902
SRC	chr20.35991738	52.083	88.235	-36.152	intron	NM_198291
VSTM2L	chr20.36531025	75	34.783	40.217	upstream_protein_coding	NM_080607
VSTM2L	chr20.36531031	57.143	21.739	35.404	upstream_protein_coding	NM_080607
VSTM2L	chr20.36531056	46.429	8.696	37.733	upstream_protein_coding	NM_080607
ADAM33	chr20.3654474	69.697	30.435	39.262	exon	NM_153202
ADAM33	chr20.3654486	62.121	21.739	40.382	exon	NM_153202
	chr20.37359363	8.602	44	-35.398	intergenic
EMILIN3	chr20.39996224	31.818	66.667	-34.849	upstream_protein_coding	NM_052846
PTPRT	chr20.41049094	46.053	80.769	-34.716	intron	NM_007050
RBPJL	chr20.43940606	8.929	43.478	-34.549	intron	NM_014276
SDC4	chr20.43971004	20.253	65.517	-45.264	intron	NM_002999
	chr20.45482935	82.759	47.619	35.14	intergenic
	chr20.46653855	51.282	88.571	-37.289	intergenic
RASSF2	chr20.4804718	34.375	80.769	-46.394	upstream_protein_coding	NM_014737
RASSF2	chr20.4804731	26.667	68	-41.333	upstream_protein_coding	NM_014737
KCNB1	chr20.48098986	20	54.545	-34.545	exon	NM_004975
	chr20.48995677	37.778	73.529	-35.751	intergenic
PTPN1	chr20.49196764	61.364	22.222	39.142	intron	NM_002827
	chr20.49739830	19.444	65.517	-46.073	intergenic
SALL4	chr20.50418730	28.571	70.833	-42.262	intron	NM_020436
TSHZ2	chr20.51774690	100	65.217	34.783	intron	NM_173485
RBM38	chr20.55967772	47.826	8.333	39.493	exon	NM_017495
MIR5095	chr20.55985192	11.321	52	-40.679	NonCodingRNA	NR_039970
PMEPA1	chr20.56223951	100	65	35	3'UTR	NM_001255976
	chr20.56472515	38.372	75	-36.628	intergenic
	chr20.56581596	4.762	47.059	-42.297	intergenic
GNAS-AS1	chr20.57414787	74.576	39.286	35.29	NonCodingRNA	NR_002785
GNAS	chr20.57431041	25.714	80.952	-55.238	intron	NM_080425
GNAS	chr20.57431048	41.892	76.667	-34.775	intron	NM_080425
GNAS	chr20.57431055	39.189	76.667	-37.478	intron	NM_080425
GNAS	chr20.57431060	40.541	76.667	-36.126	intron	NM_080425
GNAS	chr20.57431069	36.486	76.667	-40.181	intron	NM_080425
GNAS	chr20.57431083	40.984	80.952	-39.968	intron	NM_080425
	chr20.59224581	13.636	63.636	-50	intergenic
	chr20.59642309	73.563	35	38.563	intergenic
CDH4	chr20.60113003	88.095	47.619	40.476	intron	NM_001252338
	chr20.60797582	5.263	47.619	-42.356	intergenic
LAMA5	chr20.60902401	34.568	90	-55.432	exon	NM_005560
LAMA5	chr20.60933611	86.207	36	50.207	intron	NM_005560
CABLES2	chr20.60969554	55.882	93.023	-37.141	intron	NM_031215
RBBP8NL	chr20.61002866	50	91.304	-41.304	upstream_protein_coding	NM_080833
	chr20.61026520	42	77.273	-35.273	intergenic
	chr20.61054789	40.594	80	-39.406	intergenic
C20orf166	chr20.61150321	54.839	92.593	-37.754	intron	NM_178463
C20orf166	chr20.61158558	55	14.286	40.714	intron	NM_178463
C20orf166	chr20.61158575	56.667	19.048	37.619	intron	NM_178463
	chr20.61187601	66.071	27.273	38.798	intergenic
	chr20.61307230	65	25	40	intergenic
	chr20.61620335	93.548	58.537	35.011	intergenic
	chr20.61718533	52.459	16	36.459	intergenic
NKAIN4	chr20.61878932	88	52.174	35.826	exon	NM_152864
COL20A1	chr20.61927438	4.348	42.857	-38.509	intron	NM_020882
	chr20.61963980	96.078	60.87	35.208	intergenic
	chr20.62001787	29.73	69.565	-39.835	intergenic
	chr20.62002430	83.333	37.931	45.402	intergenic
	chr20.62006045	24.242	61.111	-36.869	intergenic
	chr20.62032785	71.739	27.273	44.466	intergenic
KCNQ2	chr20.62046864	77.778	23.81	53.968	intron	NM_004518
KCNQ2	chr20.62104531	35.294	70.37	-35.076	upstream_protein_coding	NM_172109
PTK6	chr20.62167659	43.333	84	-40.667	intron	NM_001256358
C20orf195	chr20.62186087	58.824	20.513	38.311	intron	NM_024059
ZBTB46	chr20.62406726	24.242	59.259	-35.017	intron	NM_025224
ZBTB46	chr20.62406736	30.303	71.429	-41.126	intron	NM_025224
ZBTB46	chr20.62424399	35.714	80	-44.286	intron	NM_025224
	chr20.62479649	75	38.095	36.905	intergenic
	chr20.62479764	60	25	35	intergenic
TPD52L2	chr20.62510698	30	69.048	-39.048	intron	NM_199362
ZNF512B	chr20.62601743	68.085	30	38.085	upstream_protein_coding	NM_020713
SOX18	chr20.62681237	54.717	14.286	40.431	upstream_protein_coding	NM_018419
	chr21.10884955	70.833	31.034	39.799	intergenic
	chr21.17320164	17.708	63.333	-45.625	intergenic
	chr21.23070827	96.154	61.538	34.616	intergenic
	chr21.26543163	45.946	85.714	-39.768	intergenic
	chr21.33533896	24.675	64.516	-39.841	intergenic
	chr21.33533945	73.684	31.25	42.434	intergenic
RCAN1	chr21.35890183	29.787	70.455	-40.668	3'UTR	NM_001285393
RUNX1	chr21.36180468	20.339	65.217	-44.878	intron	NM_001001890
	chr21.37401721	23.944	93.22	-69.276	intergenic
	chr21.37681983	24.731	64.444	-39.713	intergenic
LINC00114	chr21.40119366	46.341	4.167	42.174	NonCodingRNA	NR_027067
	chr21.40367501	80.556	46.154	34.402	intergenic
DSCAM	chr21.41676586	51.111	95.652	-44.541	intron	NM_001271534
PRDM15	chr21.43245893	63.636	16.667	46.969	NonCodingRNA	NR_104260
	chr21.43394448	11.538	60	-48.462	intergenic
ABCG1	chr21.43707969	28.859	69.231	-40.372	intron	NM_207174
TMPRSS3	chr21.43795140	73.684	36.364	37.32	intron	NM_032404
TMPRSS3	chr21.43795160	84.615	45.455	39.16	intron	NM_032404
TMPRSS3	chr21.43795163	69.231	22.727	46.504	intron	NM_032404
UBASH3A	chr21.43824165	83.333	42.857	40.476	exon	NM_018961
UBASH3A	chr21.43824167	83.333	42.857	40.476	exon	NM_018961
	chr21.44071015	70.833	36.111	34.722	intergenic
	chr21.44198527	19.355	60	-40.645	intergenic
	chr21.44198530	22.581	65	-42.419	intergenic
	chr21.44503379	52.381	100	-47.619	intergenic
	chr21.44765696	27.273	68.182	-40.909	intergenic
	chr21.44850301	48.485	86.957	-38.472	intergenic
	chr21.44875749	89.362	55	34.362	intergenic
	chr21.45237760	80.303	45.946	34.357	intergenic
AGPAT3	chr21.45358711	88.462	40.476	47.986	intron	NM_001037553
	chr21.45770705	44	7.692	36.308	intergenic
	chr21.45883802	95.745	48	47.745	intergenic
	chr21.45905558	81.159	38.095	43.064	intergenic
TSPEAR	chr21.46068758	88.462	52.778	35.684	intron	NM_144991
	chr21.46353164	59.259	20	39.259	intergenic
	chr21.46404691	25.275	62.069	-36.794	intergenic
	chr21.46677554	91.139	48.571	42.568	intergenic
	chr21.46767274	83.333	40.909	42.424	intergenic
	chr21.46804051	90.541	53.571	36.97	intergenic
	chr21.47000886	71.429	32.353	39.076	intergenic
	chr21.47028851	72.222	30	42.222	intergenic
	chr21.47061093	44.444	84.444	-40	intergenic
PCBP3	chr21.47291148	20.588	65	-44.412	intron	NM_001130141
	chr21.47392435	53.684	18.519	35.165	intergenic
SPATC1L	chr21.47580965	37.209	74.194	-36.985	downstream_protein_coding	NM_001142854
SPATC1L	chr21.47580996	25.581	64.516	-38.935	downstream_protein_coding	NM_001142854
DIP2A	chr21.47980538	96.875	62.5	34.375	intron	NM_001146116
	chr22.17388868	32.075	67.857	-35.782	intergenic
	chr22.18944033	89.655	51.351	38.304	intergenic
	chr22.19017841	33.333	82.609	-49.276	intergenic
DGCR2	chr22.19102109	77.551	32	45.551	intron	NM_001184781
DGCR2	chr22.19102158	19.802	62.963	-43.161	intron	NM_001184781
GNB1L	chr22.19787308	71.795	28.571	43.224	intron	NM_053004
	chr22.20147762	17.073	72	-54.927	intergenic
RTN4R	chr22.20231535	43.038	78.049	-35.011	intron	NM_023004
HIC2	chr22.21798159	22.5	59.259	-36.759	intron	NM_015094
	chr22.21812325	47.561	84.091	-36.53	intergenic
PPIL2	chr22.22043062	40.909	81.818	-40.909	exon	NM_014337
BCR	chr22.23624633	37.349	72	-34.651	intron	NM_004327
	chr22.23727458	40.741	87.5	-46.759	intergenic
ZDHHC8P1	chr22.23744295	95.833	60	35.833	NonCodingRNA	NR_003950
	chr22.23877127	100	65	35	intergenic
SPECC1L	chr22.24810797	85	50	35	3'UTR	NM_001254733
KIAA1671	chr22.25527852	93.478	55	38.478	intron	NM_001145206
	chr22.25782861	61.702	24.138	37.564	intergenic
	chr22.27707435	23.81	65	-41.19	intergenic
TTC28	chr22.28424125	19.608	63.636	-44.028	intron	NM_001145418
	chr22.29188920	43.678	85.294	-41.616	intergenic
NEFH	chr22.29877027	14.706	51.163	-36.457	exon	NM_021076
	chr22.29993046	53.191	96.154	-42.963	intergenic
	chr22.32516744	41.071	77.419	-36.348	intergenic
	chr22.33584425	68.627	28	40.627	intergenic
	chr22.33606606	73.913	36.364	37.549	intergenic
	chr22.35749373	29.167	68	-38.833	intergenic
	chr22.36861148	54.545	18.182	36.363	intergenic
	chr22.37348852	45.455	100	-54.545	intergenic
	chr22.37739540	30.435	66.667	-36.232	intergenic
ELFN2	chr22.37813344	52.941	94.737	-41.796	intron	NM_052906
	chr22.38002736	80	43.75	36.25	intergenic
LGALS1	chr22.38071591	56.522	19.231	37.291	upstream_protein_coding	NM_002305
SUN2	chr22.39148900	91.667	50	41.667	intron	NM_001199580
	chr22.39650255	55.738	95.833	-40.095	intergenic
RPL3	chr22.39708357	85	36.364	48.636	downstream_protein_coding	NM_000967
SGSM3	chr22.40801235	43.662	83.333	-39.671	exon	NM_015705
CHADL	chr22.41625825	94.118	47.826	46.292	intron	NM_138481
	chr22.41851693	88.571	50	38.571	intergenic
ACO2	chr22.41889170	86.842	52.174	34.668	intron	NM_001098
ACO2	chr22.41913492	45	100	-55	intron	NM_001098
SHISA8	chr22.42305116	45.139	82.353	-37.214	downstream_protein_coding	NM_001207020
	chr22.42727287	15.385	67.5	-52.115	intergenic
	chr22.42838446	54.717	19.444	35.273	intergenic
	chr22.42838463	54.717	19.444	35.273	intergenic
PACSIN2	chr22.43389064	53.846	0	53.846	intron	NM_001184970
TSPO	chr22.43553644	79.688	42.857	36.831	intron	NM_001256530
	chr22.43594958	74.38	37.037	37.343	intergenic
SCUBE1	chr22.43628376	34	85	-51	intron	NM_173050
SCUBE1	chr22.43628409	40.816	80	-39.184	intron	NM_173050
KIAA1644	chr22.44672662	87.838	47.826	40.012	intron	NM_001099294
	chr22.45035035	37.234	73.585	-36.351	intergenic
ARHGAP8	chr22.45161444	86.364	36.364	50	intron	NM_181335
	chr22.45432319	60	95.238	-35.238	intergenic
	chr22.45477433	40	76.19	-36.19	intergenic
	chr22.46285985	43.137	78.049	-34.912	intergenic
WNT7B	chr22.46327049	54.237	90	-35.763	exon	NM_058238
CELSR1	chr22.46932203	95.349	50	45.349	exon	NM_014246
	chr22.46984317	95.238	45.455	49.783	intergenic
GRAMD4	chr22.47048577	38.835	73.684	-34.849	intron	NM_015124
CERK	chr22.47114939	44.048	89.655	-45.607	intron	NM_022766
TBC1D22A	chr22.47170657	45.161	0	45.161	intron	NM_001284305
FAM19A5	chr22.49025240	71.186	30	41.186	intron	NM_015381
FAM19A5	chr22.49115918	28.571	74.286	-45.715	intron	NM_015381
LOC100128946	chr22.49278718	84.615	45	39.615	NonCodingRNA	NR_038944
	chr22.49574369	51.852	13.636	38.216	intergenic
	chr22.49678664	94.624	60	34.624	intergenic
	chr22.49993586	85.366	37.5	47.866	intergenic
	chr22.49993609	87.5	50	37.5	intergenic
BRD1	chr22.50183771	4	40.909	-36.909	intron	NM_014577
MLC1	chr22.50497919	53.333	94.118	-40.785	3'UTR	NM_139202
PANX2	chr22.50609451	82.812	31.818	50.994	intron	NM_052839
PLXNB2	chr22.50744522	38	0	38	intron	NM_012401
SBF1	chr22.50895020	23.81	65.385	-41.575	exon	NM_002972
KLHDC7B	chr22.50987690	76.667	40	36.667	exon	NM_138433
CPT1B	chr22.51016164	25	68.182	-43.182	intron	NM_001145137
FANCD2OS	chr3.10142264	7.317	45.455	-38.138	intron	NM_173472
	chr3.102678641	82.143	45.833	36.31	intergenic
	chr3.102678690	13.095	54.167	-41.072	intergenic
ATP2B2	chr3.10395977	90.909	56	34.909	intron	NM_001683
	chr3.105305529	71.429	28	43.429	intergenic
PLCXD2	chr3.111395978	100	62.5	37.5	intron	NM_001185106
TIMP4	chr3.12199973	14.925	50	-35.075	intron	NM_003256
HSPBAP1	chr3.122466333	49.6	92.857	-43.257	intron	NM_024610
ADCY5	chr3.123166886	48.387	10	38.387	exon	NM_183357
	chr3.125632797	100	64	36	intergenic
	chr3.127143002	57.333	22.727	34.606	intergenic
	chr3.127726102	50	14.286	35.714	intergenic
	chr3.128145165	7.407	48	-40.593	intergenic
	chr3.128313323	17.241	53.846	-36.605	intergenic
	chr3.128322726	12.195	58.621	-46.426	intergenic
	chr3.129088134	33.333	69.767	-36.434	intergenic
EPHB1	chr3.134851860	57.143	97.222	-40.079	exon	NM_004441
FBLN2	chr3.13668808	63.889	100	-36.111	intron	NM_001165035
FBLN2	chr3.13678918	94.286	56.522	37.764	intron	NM_001165035
LINC00620	chr3.13726130	51.02	86.957	-35.937	NonCodingRNA	NR_027103
SOX14	chr3.137482239	62.5	25.641	36.859	upstream_protein_coding	NM_004189
ZBTB38	chr3.141087134	66.667	25	41.667	intron	NM_001080412
	chr3.141397601	87.5	52.381	35.119	intergenic
	chr3.157251612	46.154	85.185	-39.031	intergenic
	chr3.157326457	31.818	70.37	-38.552	intergenic
SCHIP1	chr3.159047165	41.975	84.615	-42.64	intron	NM_001197108
	chr3.160382856	35.577	72.414	-36.837	intergenic
TNIK	chr3.170961912	62.319	17.391	44.928	intron	NM_001161562
ATP11B	chr3.182565028	75.41	31.481	43.929	intron	NM_014616
MCF2L2	chr3.183014723	40.625	81.818	-41.193	intron	NM_015078
DVL3	chr3.183884625	37.313	73.529	-36.216	exon	NM_004423
ECE2	chr3.183994307	9.091	43.59	-34.499	exon	NM_001100120
	chr3.184456232	93.939	58.929	35.01	intergenic
	chr3.184790537	60	96.667	-36.667	intergenic
	chr3.184790545	52	96.667	-44.667	intergenic
	chr3.184790547	56	93.333	-37.333	intergenic
DGKG	chr3.185959847	19.048	70	-50.952	intron	NM_001080744
	chr3.186542783	53.846	10	43.846	intergenic
RTP2	chr3.187416991	57.143	100	-42.857	intron	NM_001004312
FGF12	chr3.192289245	53.488	13.636	39.852	intron	NM_004113
FAM43A	chr3.194408234	11.364	46.512	-35.148	exon	NM_153690
XXYLT1	chr3.194875379	23.333	70	-46.667	intron	NM_152531
	chr3.195361000	34.483	73.077	-38.594	intergenic
	chr3.195540725	51.515	90.698	-39.183	intergenic
TNK2	chr3.195619562	32.075	66.667	-34.592	intron	NM_001010938
	chr3.195867292	20	65.217	-45.217	intergenic
	chr3.195867309	0	39.13	-39.13	intergenic
	chr3.23713295	34.328	70.833	-36.505	intergenic
NGLY1	chr3.25810587	59.259	95.238	-35.979	intron	NM_018297
	chr3.30053407	27.083	65	-37.917	intergenic
CMTM7	chr3.32483817	96.923	55	41.923	intron	NM_181472
CLASP2	chr3.33678761	24.074	66.667	-42.593	intron	NM_001207044
DLEC1	chr3.38156511	42.857	82.051	-39.194	exon	NM_007335
	chr3.39211032	36.17	72.727	-36.557	intergenic
	chr3.42017402	65.909	15	50.909	intergenic
	chr3.44102287	98.529	64	34.529	intergenic
ZKSCAN7	chr3.44622536	29.412	78.788	-49.376	intron	NM_025169
LTF	chr3.46490487	44.444	80	-35.556	exon	NM_001199149
PLXNB1	chr3.48446359	38.776	0	38.776	intron	NM_002673
UCN2	chr3.48601362	56.667	95.238	-38.571	upstream_protein_coding	NM_033199
CELSR3	chr3.48698573	75.41	25	50.41	exon	NM_001407
MST1	chr3.49723295	45	89.474	-44.474	exon	NM_020998
MST1	chr3.49723307	30	73.684	-43.684	exon	NM_020998
MST1R	chr3.49941182	27.027	61.905	-34.878	5'UTR	NM_002447
SLC38A3	chr3.50245046	39.286	82.143	-42.857	intron	NM_006841
GLYCTK	chr3.52322679	73.469	28.571	44.898	intron	NM_001144951
PRKCD	chr3.53203941	80.435	25.641	54.794	intron	NM_212539
ACOX2	chr3.58522689	50	87.879	-37.879	intron	NM_003500
	chr3.70316714	80.556	38.095	42.461	intergenic
LINC00870	chr3.72202381	77.551	41.667	35.884	NonCodingRNA	NR_038221
	chr3.75445459	64.368	26.087	38.281	intergenic
ZNF717	chr3.75834484	71.053	35.135	35.918	upstream_protein_coding	NM_001128223
	chr3.83289326	40.69	77.011	-36.321	intergenic
CADM2	chr3.85934688	94.737	56.25	38.487	intron	NM_153184
	chr3.86487644	73.438	28.571	44.867	intergenic
	chr3.89913795	61.29	100	-38.71	intergenic
SRGAP3	chr3.9222872	20.833	60.87	-40.037	intron	NM_014850
	chr3.9642588	47.826	3.226	44.6	intergenic
	chr4.10247650	74.419	18.182	56.237	intergenic
PITX2	chr4.111558464	17.46	53.333	-35.873	intron	NM_001204399
	chr4.11906900	75	23.81	51.19	intergenic
LOC100130872	chr4.1201881	81.967	38.71	43.257	NonCodingRNA	NR_024569
	chr4.125073464	21.951	65	-43.049	intergenic
	chr4.125073476	12.857	48.387	-35.53	intergenic
	chr4.129658537	45.161	80	-34.839	intergenic
MAEA	chr4.1304947	71.429	28.571	42.858	intron	NM_005882
	chr4.13541429	58	19.048	38.952	intergenic
	chr4.1399577	44.186	4.762	39.424	intergenic
LOC152586	chr4.141391129	48.571	85.185	-36.614	intron	NM_001277353
	chr4.144216469	13.725	50	-36.275	intergenic
ZNF827	chr4.146831012	32	85.714	-53.714	intron	NM_178835
ZNF827	chr4.146831014	38.462	82.143	-43.681	intron	NM_178835
ZNF827	chr4.146831054	26.923	64.286	-37.363	intron	NM_178835
ZNF827	chr4.146831058	19.231	67.857	-48.626	intron	NM_178835
	chr4.1490858	45.652	85.714	-40.062	intergenic
	chr4.1493039	82.609	38.462	44.147	intergenic
	chr4.1494559	33.333	70.833	-37.5	intergenic
	chr4.1497370	50	90	-40	intergenic
FBXW7	chr4.153437193	33.846	74.194	-40.348	intron	NM_001257069
	chr4.1560813	18.75	56.25	-37.5	intergenic
FAM53A	chr4.1641960	85.714	48.148	37.566	3'UTR	NM_001013622
ANXA10	chr4.169089007	100	45.455	54.545	intron	NM_007193
	chr4.1765027	68.75	30.303	38.447	intergenic
	chr4.1768725	58.824	20	38.824	intergenic
TENM3	chr4.183311289	39.286	75	-35.714	intron	NM_001080477
	chr4.184455032	52.83	91.667	-38.837	intergenic
	chr4.185182147	89.583	47.619	41.964	intergenic
NAT8L	chr4.2062888	52.632	87.5	-34.868	exon	NM_178557
ZFYVE28	chr4.2366963	78.481	44	34.481	intron	NM_001172657
ZFYVE28	chr4.2403167	40	76.19	-36.19	intron	NM_001172657
LOC402160	chr4.2434982	24.658	61.905	-37.247	intron	NM_001193282
LOC402160	chr4.2435007	36.111	76.19	-40.079	intron	NM_001193282
	chr4.26277166	3.704	52.381	-48.677	intergenic
	chr4.26277169	6.897	47.619	-40.722	intergenic
GRK4	chr4.3029815	38.095	77.143	-39.048	intron	NM_001004056
GRK4	chr4.3043104	46.512	11.538	34.974	downstream_protein_coding	NM_001004056
DOK7	chr4.3464702	29.703	65	-35.297	upstream_protein_coding	NM_173660
LRPAP1	chr4.3510576	53.608	8.333	45.275	3'UTR	NM_002337
	chr4.3603269	35.354	72.093	-36.739	intergenic
	chr4.3703140	94.872	56.522	38.35	intergenic
	chr4.3759584	93.103	57.143	35.96	intergenic
	chr4.3833119	35	74	-39	intergenic
	chr4.3855561	32.143	83.333	-51.19	intergenic
	chr4.3900168	95.833	60.87	34.963	intergenic
	chr4.4329642	28.814	64	-35.186	intergenic
NSG1	chr4.4390562	22.642	63.636	-40.994	intron	NM_014392
CORIN	chr4.47617696	50	88.571	-38.571	intron	NM_006587
ZAR1	chr4.48493263	25.316	60	-34.684	exon	NM_175619
	chr4.49318693	72.581	37.931	34.65	intergenic
	chr4.56178216	98.276	61.538	36.738	intergenic
THEGL	chr4.57458881	4.545	44.444	-39.899	intron	NM_001256475
	chr4.58290751	22.727	61.29	-38.563	intergenic
S100P	chr4.6696193	9.091	50	-40.909	intron	NM_005980
TBC1D14	chr4.6940736	7.273	45.833	-38.56	intron	NM_020773
CCDC96	chr4.7043854	23.81	62.5	-38.69	exon	NM_153376
	chr4.71758387	14.286	56.522	-42.236	intergenic
	chr4.71986703	23.077	58.537	-35.46	intergenic
SORCS2	chr4.7302001	48.485	84	-35.515	intron	NM_020777
SORCS2	chr4.7334039	90.476	51.724	38.752	intron	NM_020777
SORCS2	chr4.7431393	42.308	95.455	-53.147	intron	NM_020777
SORCS2	chr4.7489798	95.455	52.174	43.281	intron	NM_020777
CPLX1	chr4.798611	71.429	36.842	34.587	intron	NM_006651
ABLIM2	chr4.8049000	42.857	90	-47.143	intron	NM_001286688
	chr4.80555327	46.809	91.429	-44.62	intergenic
GAK	chr4.842457	65.217	28.571	36.646	downstream_protein_coding	NM_001286833
	chr4.8509147	72.34	31.818	40.522	intergenic
	chr4.8512043	68.293	28.571	39.722	intergenic
GPR78	chr4.8582636	47.368	10	37.368	5'UTR	NM_080819
GPR78	chr4.8582978	67.925	30	37.925	exon	NM_080819
	chr4.8655102	59.091	95.652	-36.561	intergenic
	chr4.8655126	49.206	91.667	-42.461	intergenic
	chr4.8711594	89.362	52.941	36.421	intergenic
	chr4.8836031	71.875	30.909	40.966	intergenic
	chr4.8866814	13.514	50	-36.486	intergenic
	chr4.8887424	54.545	13.793	40.752	intergenic
DGKQ	chr4.962108	10.714	52.174	-41.46	exon	NM_001347
DGKQ	chr4.968076	48.837	86.364	-37.527	upstream_protein_coding	NM_001347
	chr5.10146740	63.077	27.273	35.804	intergenic
	chr5.10146786	29.688	75	-45.312	intergenic
SLC12A7	chr5.1057404	80	40	40	intron	NM_006598
SRP19	chr5.112228681	100	64	36	3'UTR	NM_001204199
	chr5.1132843	96.154	60	36.154	intergenic
	chr5.1173254	52.381	88	-35.619	intergenic
TNFAIP8	chr5.118656738	48.571	90.476	-41.905	intron	NM_001077654
SLC6A19	chr5.1201356	12.36	47.368	-35.008	upstream_protein_coding	NM_001003841
SLC6A19	chr5.1220608	100	60	40	intron	NM_001003841
PRDM6	chr5.122433934	65	29.167	35.833	intron	NM_001136239
	chr5.123643323	38.71	81.481	-42.771	intergenic
SLC6A18	chr5.1246138	75.758	40	35.758	exon	NM_182632
	chr5.125999776	32.5	83.333	-50.833	intergenic
TERT	chr5.1265420	84.375	47.619	36.756	intron	NM_001193376
	chr5.131430859	82.609	42.424	40.185	intergenic
CCNI2	chr5.132083516	13.333	50	-36.667	exon	NM_001039780
CCNI2	chr5.132083583	9.302	45.161	-35.859	exon	NM_001039780
DDX46	chr5.134148350	92.063	52.174	39.889	intron	NM_014829
PITX1	chr5.134364174	8.475	43.478	-35.003	3'UTR	NM_002653
	chr5.134802619	22.222	66.667	-44.445	intergenic
	chr5.137584813	39.535	77.273	-37.738	intergenic
	chr5.137827332	59.459	19.565	39.894	intergenic
SLC6A3	chr5.1394522	59.615	20	39.615	3'UTR	NM_001044
SLC6A3	chr5.1399738	59.375	97.917	-38.542	intron	NM_001044
PCDHA11	chr5.140250529	34.615	75	-40.385	exon	NM_031861
PCDHA11	chr5.140250740	19.403	53.846	-34.443	exon	NM_031861
PCDHB3	chr5.140480597	25	61.538	-36.538	exon	NM_018937
	chr5.140490131	51.429	90.323	-38.894	intergenic
PCDHB6	chr5.140530109	12.727	48.276	-35.549	exon	NM_018939
PCDHGB1	chr5.140732232	80.556	40.909	39.647	exon	NM_032095
PCDHGA9	chr5.140782717	63.636	28.571	35.065	exon	NM_032089
PCDHGB6	chr5.140789521	68.182	33.333	34.849	exon	NM_032100
PCDHGC5	chr5.140874883	39.394	75.676	-36.282	intron	NM_018929
SLC6A3	chr5.1445150	2.632	38.462	-35.83	intron	NM_001044
ABLIM3	chr5.148520776	76.471	40	36.471	upstream_protein_coding	NM_014945
PCYOX1L	chr5.148746939	9.677	44.828	-35.151	exon	NM_024028
PCYOX1L	chr5.148746993	58.974	100	-41.026	exon	NM_024028
NDST1	chr5.149887787	22.727	61.905	-39.178	5'UTR	NM_001543
	chr5.159592278	26.087	60.465	-34.378	intergenic
	chr5.164782032	36.111	72.727	-36.616	intergenic
MYO10	chr5.16740684	66	23.214	42.786	intron	NM_012334
STK10	chr5.171537142	80	38.095	41.905	intron	NM_005990
STK10	chr5.171592018	42.308	84	-41.692	intron	NM_005990
	chr5.1725382	61.702	22.222	39.48	intergenic
	chr5.173742347	22.785	57.143	-34.358	intergenic
	chr5.174135692	67.797	30.435	37.362	intergenic
	chr5.174974107	18.557	62.857	-44.3	intergenic
	chr5.174974154	80.612	40.541	40.071	intergenic
	chr5.176173393	79.31	42.857	36.453	intergenic
	chr5.1764485	58.73	96.429	-37.699	intergenic
MXD3	chr5.176734838	17.778	60.87	-43.092	exon	NM_031300
MXD3	chr5.176734892	66.667	31.034	35.633	exon	NM_031300
	chr5.176806457	20.968	58.333	-37.365	intergenic
DBN1	chr5.176893795	92.157	52.381	39.776	exon	NM_080881
	chr5.1777605	57.317	95.745	-38.428	intergenic
	chr5.178259754	93.878	59.375	34.503	intergenic
ZNF354C	chr5.178487977	37.5	73.077	-35.577	intron	NM_014594
ADAMTS2	chr5.178548148	55.422	100	-44.578	intron	NM_014244
ADAMTS2	chr5.178713685	43.548	80.769	-37.221	intron	NM_021599
MAML1	chr5.179194242	8.219	45.833	-37.614	intron	NM_014757
RASGEF1C	chr5.179556470	47.5	85.294	-37.794	intron	NM_175062
RASGEF1C	chr5.179634671	67.273	32	35.273	intron	NM_175062
	chr5.180085841	30	68	-38	intergenic
	chr5.180085858	10	48	-38	intergenic
TRIM7	chr5.180621585	25.472	60	-34.528	3'UTR	NM_203297
	chr5.1841249	42.857	5	37.857	intergenic
	chr5.1857115	48.101	84	-35.899	intergenic
	chr5.3022948	35.294	73.913	-38.619	intergenic
	chr5.3100699	44.737	81.481	-36.744	intergenic
	chr5.3103410	54.167	18.605	35.562	intergenic
DROSHA	chr5.31498888	79.31	40	39.31	intron	NM_013235
AHRR	chr5.322761	70.27	30	40.27	intron	NM_020731
	chr5.35337995	64.444	26.087	38.357	intergenic
	chr5.37376522	45.833	86.957	-41.124	intergenic
WDR70	chr5.37666153	52.83	90.476	-37.646	intron	NM_018034
	chr5.4207878	60	100	-40	intergenic
	chr5.42924409	19.231	65.385	-46.154	intergenic
LOC648987	chr5.43037427	38.462	80.556	-42.094	NonCodingRNA	NR_104651
LOC648987	chr5.43037442	46.154	83.333	-37.179	NonCodingRNA	NR_104651
AHRR	chr5.431130	87.805	33.333	54.472	intron	NM_020731
SLC9A3	chr5.502604	31.429	72.5	-41.071	intron	NM_001284351
SLC9A3	chr5.522339	64.789	24.324	40.465	intron	NM_001284351
	chr5.525798	75.758	38.235	37.523	intergenic
	chr5.534285	35.897	73.529	-37.632	intergenic
	chr5.54473946	56.338	9.524	46.814	intergenic
	chr5.570291	82.243	45.833	36.41	intergenic
LOC100996325	chr5.607901	22.917	65.217	-42.3	NonCodingRNA	NR_103444
LOC100996325	chr5.607905	28.431	68.966	-40.535	NonCodingRNA	NR_103444
	chr5.6383832	39.286	75	-35.714	intergenic
	chr5.64780602	43.243	90.909	-47.666	intergenic
TPPP	chr5.677974	46.154	92.593	-46.439	exon	NM_007030
	chr5.72526067	75	38.095	36.905	intergenic
	chr5.750210	22.222	64	-41.778	intergenic
	chr5.77147015	23.81	60.714	-36.904	intergenic
	chr5.77147034	22.727	60.714	-37.987	intergenic
	chr5.77147038	13.636	50	-36.364	intergenic
	chr5.77147040	18.182	60.714	-42.532	intergenic
	chr5.77147051	18.182	60.714	-42.532	intergenic
	chr5.77147064	18.182	53.571	-35.389	intergenic
	chr5.78866522	56.098	20	36.098	intergenic
	chr5.78866528	43.902	80	-36.098	intergenic
SERINC5	chr5.79497014	38.095	85	-46.905	intron	NM_001174072
	chr5.87348488	94.681	57.5	37.181	intergenic
	chr5.87348593	37.931	78.261	-40.33	intergenic
LINC00461	chr5.87971371	44.286	80.769	-36.483	NonCodingRNA	NR_024383
	chr5.92230202	100	64	36	intergenic
	chr5.9606969	45.833	83.333	-37.5	intergenic
	chr6.105388406	19.298	59.091	-39.793	intergenic
	chr6.108591232	72	36.364	35.636	intergenic
GPR6	chr6.110300803	53.125	13.636	39.489	exon	NM_001286099
DDO	chr6.110720880	49.383	10	39.383	intron	NM_004032
AMD1	chr6.111204887	85.714	50	35.714	intron	NM_001033059
	chr6.113862307	64.198	29.268	34.93	intergenic
MARCKS	chr6.114181413	41.667	86.667	-45	exon	NM_002356
MARCKS	chr6.114181442	44	96.667	-52.667	exon	NM_002356
MARCKS	chr6.114181445	64	100	-36	exon	NM_002356
	chr6.121781896	35.484	74.194	-38.71	intergenic
TRDN	chr6.123939031	40.625	100	-59.375	intron	NM_001256022
IL20RA	chr6.137322782	80.952	45.714	35.238	exon	NM_001278722
	chr6.137955514	52.239	8.333	43.906	intergenic
HIVEP2	chr6.143178580	18.333	54.545	-36.212	intron	NM_006734
GRM1	chr6.146350923	15.217	50	-34.783	exon	NM_001278067
ZC3H12D	chr6.149772239	20.29	57.143	-36.853	exon	NM_207360
	chr6.150579041	34.568	72.093	-37.525	intergenic
AKAP12	chr6.151560927	65.789	9.524	56.265	upstream_protein_coding	NM_005100
	chr6.157550496	100	60	40	intergenic
	chr6.158662339	85.542	51.064	34.478	intergenic
	chr6.1608396	24.638	63.636	-38.998	intergenic
PRR18	chr6.166720314	65.217	30	35.217	3'UTR	NM_175922
	chr6.166807124	70.37	33.333	37.037	intergenic
	chr6.167730882	47.541	86.364	-38.823	intergenic
FRMD1	chr6.168464402	70.175	30.769	39.406	exon	NM_001122841
FRMD1	chr6.168464450	28.09	71.795	-43.705	intron	NM_001122841
	chr6.168617527	72.727	31.818	40.909	intergenic
SMOC2	chr6.169048162	69.231	28	41.231	intron	NM_001166412
	chr6.169494485	92.982	50	42.982	intergenic
	chr6.169572846	55.172	20	35.172	intergenic
LINC00574	chr6.170202306	100	57.143	42.857	NonCodingRNA	NR_026780
	chr6.170252027	64	19.048	44.952	intergenic
	chr6.170488466	20.833	77.778	-56.945	intergenic
	chr6.170537550	39.394	80.851	-41.457	intergenic
	chr6.170732217	36.082	76.19	-40.108	intergenic
	chr6.170732229	25.773	63.636	-37.863	intergenic
	chr6.170732434	74.359	31.818	42.541	intergenic
	chr6.18019959	52.778	95	-42.222	intergenic
	chr6.33575293	82.927	45.455	37.472	intergenic
ITPR3	chr6.33650769	56.098	20	36.098	intron	NM_002224
LINC01016	chr6.33861059	99.065	57.143	41.922	NonCodingRNA	NR_038989
LINC01016	chr6.33861061	95.327	53.571	41.756	NonCodingRNA	NR_038989
LINC01016	chr6.33861071	96.262	57.143	39.119	NonCodingRNA	NR_038989
GRM4	chr6.33993772	88.372	47.826	40.546	intron	NM_001256813
GRM4	chr6.34121043	92.593	54.054	38.539	intron	NM_001256809
	chr6.35150089	15.873	61.905	-46.032	intergenic
CPNE5	chr6.36802197	55.556	91.304	-35.748	intron	NM_020939
	chr6.37099091	44.776	83.333	-38.557	intergenic
	chr6.379446	47.222	84.848	-37.626	intergenic
BTBD9	chr6.38520277	37.838	75	-37.162	intron	NM_001172418
MOCS1	chr6.39901874	23.529	71.429	-47.9	intron	NM_001075098
	chr6.41438590	48.889	13.636	35.253	intergenic
	chr6.41438593	57.778	13.636	44.142	intergenic
TMEM151B	chr6.44243437	13.793	52.381	-38.588	exon	NM_001137560
TDRD6	chr6.46655732	53.704	88.889	-35.185	5'UTR	NM_001010870
TDRD6	chr6.46656120	68	32.143	35.857	exon	NM_001010870
	chr6.5084588	14.773	57.692	-42.919	intergenic
	chr6.5790760	97.778	63.636	34.142	intergenic
	chr6.72298341	62.5	7.692	54.808	intergenic
	chr6.72298344	46.875	7.692	39.183	intergenic
BCKDHB	chr6.81048139	8.197	44.828	-36.631	intron	NM_000056
ME1	chr6.84141234	51.02	5	46.02	upstream_protein_coding	NM_002395
NT5E	chr6.86160298	4.762	40	-35.238	intron	NM_002526
AKIRIN2	chr6.88406702	34	70	-36	intron	NM_018064
AKIRIN2	chr6.88406718	34	75	-41	intron	NM_018064
PM20D2	chr6.89857949	96.25	60	36.25	intron	NM_001010853
	chr6.96118223	52.308	95.238	-42.93	intergenic
SAP25	chr7.100171617	92.593	54.167	38.426	upstream_protein_coding	NM_001168682
ACTL6B	chr7.100244260	55.932	90.909	-34.977	exon	NM_016188
	chr7.1003133	24.561	62.5	-37.939	intergenic
	chr7.100520561	52.239	91.304	-39.065	intergenic
CUX1	chr7.101469522	37.719	75	-37.281	intron	NM_181552
CUX1	chr7.101469571	64.815	25	39.815	intron	NM_181552
ST7-AS1	chr7.116592968	48.649	88.462	-39.813	NonCodingRNA	NR_002330
	chr7.1208066	53.846	88.889	-35.043	intergenic
	chr7.124571219	95	53.846	41.154	intergenic
	chr7.1258701	85.294	40.909	44.385	intergenic
	chr7.127911122	10.811	45	-34.189	intergenic
KCP	chr7.128550768	37.838	0	37.838	5'UTR	NM_199349
	chr7.129424800	0	35	-35	intergenic
CEP41	chr7.130038027	30.435	70	-39.565	3'UTR	NM_018718
	chr7.131440706	42.593	80	-37.407	intergenic
	chr7.1336321	43.478	78.261	-34.783	intergenic
	chr7.1363360	46.154	82.759	-36.605	intergenic
DGKI	chr7.137348730	45.614	87.5	-41.886	intron	NM_004717
	chr7.1380254	62.069	25	37.069	intergenic
	chr7.1383270	38.095	88.462	-50.367	intergenic
HIPK2	chr7.139420591	87.5	53.333	34.167	intron	NM_022740
	chr7.140135356	62.637	25.641	36.996	intergenic
	chr7.1413072	87.179	39.13	48.049	intergenic
TRPV6	chr7.142570158	61.905	100	-38.095	exon	NM_018646
	chr7.149373417	42.857	85.185	-42.328	intergenic
CDK5	chr7.150754081	77.083	36.364	40.719	intron	NM_001164410
AGAP3	chr7.150812862	91.781	50	41.781	intron	NM_001042535
INTS1	chr7.1510155	92.308	54.545	37.763	3'UTR	NM_001080453
NUB1	chr7.151046994	58.929	13.636	45.293	intron	NM_001243351
PRKAG2	chr7.151426507	37.037	73.529	-36.492	intron	NM_001040633
PRKAG2	chr7.151535105	47.059	85	-37.941	intron	NM_016203
INTS1	chr7.1532470	64.151	27.778	36.373	intron	NM_001080453
DPP6	chr7.154512308	76.19	41.667	34.523	intron	NM_001936
	chr7.156411410	81.132	37.5	43.632	intergenic
	chr7.157224010	89.873	54.167	35.706	intergenic
	chr7.157231092	46.154	85.714	-39.56	intergenic
	chr7.157250457	61.111	100	-38.889	intergenic
PTPRN2	chr7.157378244	55.319	8	47.319	intron	NM_130842
PTPRN2	chr7.157406339	6.579	50	-43.421	intron	NM_130842
PTPRN2	chr7.157406348	6.41	55	-48.59	intron	NM_130842
PTPRN2	chr7.157406359	7.692	50	-42.308	intron	NM_130842
PTPRN2	chr7.157453740	42.929	81.928	-38.999	intron	NM_130842
PTPRN2	chr7.157474947	80	23.81	56.19	intron	NM_130842
PTPRN2	chr7.157959879	73.77	36	37.77	exon	NM_130842
PTPRN2	chr7.157959895	74.603	36	38.603	exon	NM_130842
PTPRN2	chr7.158379756	10.377	52.381	-42.004	intron	NM_130842
	chr7.158766190	27.119	65.217	-38.098	intergenic
TMEM184A	chr7.1587730	54.545	96	-41.455	intron	NM_001097620
TMEM184A	chr7.1587742	13.043	60	-46.957	intron	NM_001097620
VIPR2	chr7.158905087	21.875	59.459	-37.584	intron	NM_003382
	chr7.1641016	34.783	78.571	-43.788	intergenic
	chr7.1690498	45.946	86.842	-40.896	intergenic
	chr7.1703788	51.613	9.091	42.522	intergenic
	chr7.182582	59.524	100	-40.476	intergenic
MAD1L1	chr7.1924116	51.064	87.5	-36.436	intron	NM_003550
FAM20C	chr7.193955	29.213	75	-45.787	intron	NM_020223
	chr7.20818492	14.943	58.333	-43.39	intergenic
MAD1L1	chr7.2096526	91.429	56.522	34.907	intron	NM_003550
MAD1L1	chr7.2124092	41.837	77.778	-35.941	intron	NM_003550
	chr7.21370312	86.735	52.174	34.561	intergenic
CDCA7L	chr7.21954560	93.846	50	43.846	intron	NM_001127370
FAM20C	chr7.220754	8.511	45.455	-36.944	intron	NM_020223
IGF2BP3	chr7.23495403	94.595	59.091	35.504	intron	NM_006547
TRA2A	chr7.23570951	5.714	45	-39.286	intron	NM_001282758
BRAT1	chr7.2594000	59.524	95.652	-36.128	exon	NM_152743
	chr7.2707602	67.742	25	42.742	intergenic
HOXA5	chr7.27182980	87.805	47.826	39.979	exon	NM_019102
HOXA5	chr7.27182992	90.244	52.174	38.07	exon	NM_019102
FAM20C	chr7.289870	64.583	28	36.583	intron	NM_020223
	chr7.2900142	37.5	88	-50.5	intergenic
	chr7.3189578	26.923	61.905	-34.982	intergenic
	chr7.32945575	32.759	70	-37.241	intergenic
	chr7.33168131	28.571	70.37	-41.799	intergenic
EEPD1	chr7.36320670	84.314	50	34.314	intron	NM_030636
	chr7.373296	77.419	39.394	38.025	intergenic
SDK1	chr7.3767369	76.667	13.953	62.714	intron	NM_152744
C7orf10	chr7.40639483	70.909	16.667	54.242	intron	NM_001193313
C7orf10	chr7.40639519	18.966	53.333	-34.367	intron	NM_001193313
SDK1	chr7.4141768	72	36.364	35.636	intron	NM_152744
SDK1	chr7.4176950	77.333	40.909	36.424	intron	NM_001079653
GLI3	chr7.42275328	39.583	77.273	-37.69	intron	NM_000168
TNS3	chr7.47519022	72.414	36.842	35.572	intron	NM_022748
FOXK1	chr7.4755399	16.438	53.571	-37.133	intron	NM_001037165
FOXK1	chr7.4755408	15.068	50	-34.932	intron	NM_001037165
PKD1L1	chr7.47878999	66.279	29.032	37.247	intron	NM_138295
GRB10	chr7.50850333	72	31.818	40.182	intron	NM_001001555
GRB10	chr7.50850335	72	31.818	40.182	intron	NM_001001555
GRB10	chr7.50850337	72	31.818	40.182	intron	NM_001001555
GRB10	chr7.50850344	72	31.818	40.182	intron	NM_001001555
	chr7.51713289	40	80	-40	intergenic
	chr7.52268725	17.188	68.182	-50.994	intergenic
	chr7.52268774	75.385	36.364	39.021	intergenic
WIPI2	chr7.5254574	100	64.516	35.484	intron	NM_001033520
TNRC18	chr7.5447854	28.846	68.182	-39.336	intron	NM_001080495
FBXL18	chr7.5541656	18.605	60	-41.395	exon	NM_024963
PSPH	chr7.56106815	73.913	36	37.913	intron	NM_004577
	chr7.56436555	58.974	96.875	-37.901	intergenic
	chr7.57270512	81.333	46.154	35.179	intergenic
EIF2AK1	chr7.6099243	54.545	91.304	-36.759	upstream_protein_coding	NM_014413
	chr7.62528831	52.703	14.286	38.417	intergenic
	chr7.62528897	78.75	37.5	41.25	intergenic
	chr7.63027462	73.469	30	43.469	intergenic
PRKAR1B	chr7.631104	47.561	12.5	35.061	intron	NM_002735
PRKAR1B	chr7.631109	52.439	16.667	35.772	intron	NM_002735
	chr7.63642142	29.412	76.19	-46.778	intergenic
	chr7.63643344	27.941	65.217	-37.276	intergenic
	chr7.66829736	23.077	59.091	-36.014	intergenic
	chr7.68149226	54.545	95.455	-40.91	intergenic
	chr7.68801	30.612	65.217	-34.605	intergenic
	chr7.72780883	50	86.364	-36.364	intergenic
	chr7.73388081	62.069	26.829	35.24	intergenic
	chr7.7343782	75.325	39.286	36.039	intergenic
	chr7.74042476	20.455	64	-43.545	intergenic
	chr7.75993410	16.667	52	-35.333	intergenic
	chr7.82842476	90.698	55	35.698	intergenic
	chr7.84874229	52.941	88.571	-35.63	intergenic
SUN1	chr7.875687	17.91	57.143	-39.233	intron	NM_001171945
	chr7.91353651	96.61	55	41.61	intergenic
AKAP9	chr7.91601006	94.118	55	39.118	intron	NM_147185
AKAP9	chr7.91601026	90.385	50	40.385	intron	NM_147185
ADAP1	chr7.950565	55.263	90.476	-35.213	intron	NM_001284311
	chr7.97730565	64	20	44	intergenic
BRI3	chr7.97914669	34.286	73.81	-39.524	intron	NM_015379
BRI3	chr7.97914795	25.926	64.865	-38.939	intron	NM_015379
ARPC1B	chr7.98990287	84.211	50	34.211	intron	NM_005720
	chr7.99066993	30	65	-35	intergenic
STAG3	chr7.99775716	82.143	27.586	54.557	intron	NM_001282717
	chr8.10616622	100	65.385	34.615	intergenic
BLK	chr8.11351634	50	100	-50	5'UTR	NM_001715
BLK	chr8.11351661	60	100	-40	5'UTR	NM_001715
	chr8.12577657	22.222	66.667	-44.445	intergenic
	chr8.1271532	100	58.621	41.379	intergenic
ASAP1	chr8.131216528	45.283	80	-34.717	intron	NM_018482
	chr8.136803390	40	76	-36	intergenic
	chr8.13805036	36.957	88	-51.043	intergenic
TRAPPC9	chr8.140802185	61.364	14.815	46.549	intron	NM_001160372
TRAPPC9	chr8.141257008	50	85.714	-35.714	intron	NM_001160372
TRAPPC9	chr8.141405030	57.5	20	37.5	intron	NM_001160372
	chr8.142095386	48.052	86.957	-38.905	intergenic
GPR20	chr8.142365927	37.975	73.214	-35.239	downstream_protein_coding	NM_005293
MROH5	chr8.142499706	89.831	54.054	35.777	NonCodingRNA	NR_102363
	chr8.142708804	70	30	40	intergenic
	chr8.142734281	25	60	-35	intergenic
	chr8.1428376	38.462	84.615	-46.153	intergenic
	chr8.1431159	39.796	75.758	-35.962	intergenic
	chr8.143142105	100	61.905	38.095	intergenic
	chr8.143544026	72.581	33.333	39.248	intergenic
	chr8.143642171	39.286	75	-35.714	intergenic
	chr8.143876304	76	40	36	intergenic
	chr8.1440094	87.342	52.381	34.961	intergenic
	chr8.144213054	37.879	74.138	-36.259	intergenic
	chr8.144288707	12.5	60.87	-48.37	intergenic
TOP1MT	chr8.144420279	28.07	65.385	-37.315	intron	NM_001258446
GSDMD	chr8.144641335	49.057	88	-38.943	intron	NM_024736
CCDC166	chr8.144789450	51.111	95.455	-44.344	exon	NM_001162914
FAM83H	chr8.144809761	74.468	30.435	44.033	exon	NM_198488
FAM83H	chr8.144809764	82.979	30.435	52.544	exon	NM_198488
FAM83H-AS1	chr8.144821512	47.273	82.609	-35.336	NonCodingRNA	NR_033849
	chr8.144965645	42.857	78.261	-35.404	intergenic
PLEC	chr8.145004416	97.619	60	37.619	exon	NM_201384
KIAA1875	chr8.145164445	43.182	85.714	-42.532	NonCodingRNA	NR_024207
TMEM249	chr8.145577608	89.474	45.946	43.528	intron	NM_001252402
TMEM249	chr8.145578107	24.658	69.231	-44.573	intron	NM_001252402
LRRC24	chr8.145750136	66.667	31.818	34.849	intron	NM_001024678
	chr8.145856614	51.852	91.667	-39.815	intergenic
	chr8.145938877	50	9.091	40.909	intergenic
DLGAP2	chr8.1617616	50.467	88.889	-38.422	intron	NM_004745
KBTBD11	chr8.1950726	44.944	3.704	41.24	exon	NM_014867
	chr8.1991602	45.161	84.444	-39.283	intergenic
	chr8.20773965	42.308	81.395	-39.087	intergenic
NPM2	chr8.21882774	55.556	19.231	36.325	exon	NM_182795
FGF17	chr8.21905547	47.5	6.667	40.833	exon	NM_003867
PIWIL2	chr8.22133098	66.176	29.167	37.009	5'UTR	NM_001135721
	chr8.22561445	25.532	62.5	-36.968	intergenic
LOC286059	chr8.22933301	43.75	5.263	38.487	NonCodingRNA	NR_038873
LOC286059	chr8.22933335	42.424	5.556	36.868	NonCodingRNA	NR_038873
TRIM35	chr8.27144453	7.843	48.148	-40.305	3'UTR	NM_171982
	chr8.27450484	55.738	91.176	-35.438	intergenic
	chr8.28537630	24.675	62.162	-37.487	intergenic
	chr8.29294260	79.775	41.667	38.108	intergenic
	chr8.29294310	47.887	86.364	-38.477	intergenic
	chr8.29444267	58.586	16.667	41.919	intergenic
	chr8.29444316	39	78.261	-39.261	intergenic
	chr8.37558655	20.513	56.667	-36.154	intergenic
GPR124	chr8.37700497	87.5	52.381	35.119	3'UTR	NM_032777
ANK1	chr8.41521727	81.429	42.857	38.572	intron	NM_001142445
	chr8.43101740	59.459	21.739	37.72	intergenic
	chr8.49309140	16.438	54.167	-37.729	intergenic
	chr8.52069423	95.082	54.839	40.243	intergenic
	chr8.53326417	64	29.412	34.588	intergenic
SDR16C5	chr8.57232878	47.273	10.345	36.928	5'UTR	NM_138969
ERICH1	chr8.637734	14.085	50	-35.915	intron	NM_207332
	chr8.64134458	47.826	9.091	38.735	intergenic
BHLHE22	chr8.65491852	3.333	40	-36.667	upstream_protein_coding	NM_152414
	chr8.6748181	72.727	21.429	51.298	intergenic
	chr8.6777138	13.636	50	-36.364	intergenic
ERICH1-AS1	chr8.689908	20	62.069	-42.069	NonCodingRNA	NR_073397
	chr8.70250898	80	42.424	37.576	intergenic
NCOA2	chr8.71025759	63.095	23.81	39.285	3'UTR	NM_006540
MFHAS1	chr8.8750103	32.609	72.727	-40.118	exon	NM_004225
	chr8.93244108	42.857	93.548	-50.691	intergenic
	chr9.1000364	87.5	52.381	35.119	intergenic
ABCA1	chr9.107690791	2.5	45	-42.5	upstream_protein_coding	NM_005502
	chr9.108581459	44.737	86.275	-41.538	intergenic
	chr9.108581469	51.282	86.538	-35.256	intergenic
	chr9.108581491	46.154	82.692	-36.538	intergenic
	chr9.108581493	41.026	84.615	-43.589	intergenic
AKAP2	chr9.112889589	75.758	40	35.758	intron	NM_001136562
COL27A1	chr9.116919030	44.828	81.25	-36.422	intron	NM_032888
COL27A1	chr9.117034281	48.718	84	-35.282	intron	NM_032888
DFNB31	chr9.117214728	92.453	45	47.453	intron	NM_001083885
	chr9.121445915	95.455	60	35.455	intergenic
	chr9.123477831	26.667	62.5	-35.833	intergenic
DAB2IP	chr9.124360307	50	100	-50	intron	NM_032552
DAB2IP	chr9.124370272	81.25	44.828	36.422	intron	NM_032552
DAB2IP	chr9.124408675	100	60	40	intron	NM_032552
PTGS1	chr9.125137659	57.778	13.636	44.142	5'UTR	NM_001271165
	chr9.12684459	85	50	35	intergenic
NEK6	chr9.127111349	40	80.556	-40.556	intron	NM_001166169
	chr9.127215477	40.278	77.143	-36.865	intergenic
	chr9.127216308	80.357	42.308	38.049	intergenic
	chr9.128821256	84.314	46.154	38.16	intergenic
FAM129B	chr9.130325667	53.571	91.667	-38.096	intron	NM_022833
	chr9.130542889	22.414	58.333	-35.919	intergenic
FAM102A	chr9.130705497	37.5	72.917	-35.417	exon	NM_203305
SLC25A25	chr9.130865539	71.429	31.818	39.611	intron	NM_052901
	chr9.131058106	77.5	35	42.5	intergenic
PKN3	chr9.131468033	32.143	75	-42.857	exon	NM_013355
FAM73B	chr9.131818106	49.231	85.294	-36.063	intron	NM_032809
	chr9.132074417	58.537	95	-36.463	intergenic
	chr9.132103679	36.923	75.862	-38.939	intergenic
	chr9.132113327	58.065	96.296	-38.231	intergenic
	chr9.132175195	13.043	60.784	-47.741	intergenic
PRRX2	chr9.132429667	49.485	96.552	-47.067	intron	NM_016307
PRRX2	chr9.132483041	60.87	100	-39.13	exon	NM_016307
ASS1	chr9.133344544	44.186	81.818	-37.632	intron	NM_000050
RAPGEF1	chr9.134459345	46.341	81.395	-35.054	intron	NM_198679
	chr9.134710823	35.185	75	-39.815	intergenic
C9orf171	chr9.135398252	80	45	35	intron	NM_207417
RALGDS	chr9.135991121	54.167	95.238	-41.071	intron	NM_001271776
RALGDS	chr9.136003298	28.07	63.333	-35.263	intron	NM_001271775
SLC2A6	chr9.136341547	20.93	65.385	-44.455	intron	NM_017585
	chr9.136357478	65.385	20	45.385	intergenic
ADAMTSL2	chr9.136400570	35.714	70.769	-35.055	intron	NM_014694
VAV2	chr9.136637008	42.857	93.103	-50.246	intron	NM_001134398
VAV2	chr9.136826817	88.372	54.167	34.205	intron	NM_001134398
BRD3	chr9.136930751	10	61.905	-51.905	intron	NM_007371
	chr9.137159367	14.894	50	-35.106	intergenic
	chr9.137186224	43.038	80.769	-37.731	intergenic
	chr9.137186228	35.443	73.077	-37.634	intergenic
RXRA	chr9.137304365	28.302	63.415	-35.113	intron	NM_002957
COL5A1	chr9.137581646	11.364	50	-38.636	intron	NM_000093
LOC101448202	chr9.137763791	100	64.516	35.484	NonCodingRNA	NR_103451
	chr9.137834338	59.259	97.561	-38.302	intergenic
	chr9.138028936	15.909	51.163	-35.254	intergenic
C9orf62	chr9.138238492	60.714	97.5	-36.786	downstream_protein_coding	NM_173520
	chr9.138285113	43.478	91.667	-48.189	intergenic
	chr9.138292548	95.238	45	50.238	intergenic
PPP1R26	chr9.138378219	100	62.5	37.5	exon	NM_014811
	chr9.138423037	42.188	80	-37.812	intergenic
LOC100130954	chr9.138475310	88.889	50	38.889	NonCodingRNA	NR_034017
	chr9.138509539	50.769	14.286	36.483	intergenic
KCNT1	chr9.138595428	73.214	25	48.214	intron	NM_020822
KCNT1	chr9.138613205	87.755	53.333	34.422	intron	NM_020822
	chr9.138868641	28.571	64.516	-35.945	intergenic
	chr9.138876501	80	39.286	40.714	intergenic
	chr9.139026115	50.538	13.043	37.495	intergenic
	chr9.139070959	44	81.481	-37.481	intergenic
	chr9.139387675	53.846	92.857	-39.011	intergenic
	chr9.139449429	27.907	64.286	-36.379	intergenic
	chr9.139518391	83.333	45.833	37.5	intergenic
	chr9.139518438	73.333	36	37.333	intergenic
AGPAT2	chr9.139568491	57.143	20.833	36.31	intron	NM_001012727
C9orf172	chr9.139738783	25	61.29	-36.29	upstream_protein_coding	NM_001080482
	chr9.139845029	21.429	69.565	-48.136	intergenic
	chr9.139845036	21.429	60.87	-39.441	intergenic
LCNL1	chr9.139880623	65.152	21.875	43.277	downstream_protein_coding	NM_207510
GRIN1	chr9.140034340	31.25	70	-38.75	intron	NM_007327
GRIN1	chr9.140053706	57.692	23.077	34.615	intron	NM_007327
GRIN1	chr9.140056997	6.667	43.75	-37.083	intron	NM_007327
	chr9.140199118	14.493	50	-35.507	intergenic
NOXA1	chr9.140327381	39.831	75	-35.169	intron	NM_001256068
ENTPD8	chr9.140333907	37.931	86.364	-48.433	intron	NM_198585
PNPLA7	chr9.140395291	56.79	21.875	34.915	exon	NM_001098537
DPH7	chr9.140452481	62.727	25	37.727	intron	NM_138778
CACNA1B	chr9.140944836	40.179	78.049	-37.87	intron	NM_000718
CACNA1B	chr9.140963263	74.194	38.462	35.732	intron	NM_000718
	chr9.26214839	41.379	84	-42.621	intergenic
LINGO2	chr9.28164774	56.897	95.455	-38.558	intron	NM_152570
	chr9.29340803	55.172	94.34	-39.168	intergenic
	chr9.30411703	93.333	59.091	34.242	intergenic
	chr9.32955858	62.712	28	34.712	intergenic
KIAA1161	chr9.34370950	48.78	88.235	-39.455	exon	NM_020702
RUSC2	chr9.35490804	65	25	40	intron	NM_014806
FAM166B	chr9.35563951	72.414	30.435	41.979	upstream_protein_coding	NM_001164310
TPM2	chr9.35689955	19.178	54.545	-35.367	5'UTR	NM_003289
	chr9.37787330	72.414	35	37.414	intergenic
SHB	chr9.37917444	51.667	95	-43.333	3'UTR	NM_003028
SHB	chr9.37917479	38.333	95	-56.667	3'UTR	NM_003028
	chr9.38791553	60	5	55	intergenic
SLC1A1	chr9.4549314	14.583	57.692	-43.109	intron	NM_004170
	chr9.68301215	75	37.5	37.5	intergenic
	chr9.68409254	57.895	14.286	43.609	intergenic
TRPM3	chr9.73651438	71.429	27.586	43.843	intron	NM_001007471
GNA14	chr9.80262505	9.091	48.148	-39.057	intron	NM_004297
	chr9.89193112	33.333	71.429	-38.096	intergenic
	chr9.91924749	53.03	91.667	-38.637	intergenic
SEMA4D	chr9.92056418	44	85.185	-41.185	intron	NM_006378
UNQ6494	chr9.92271010	78.947	42.857	36.09	NonCodingRNA	NR_024280
DIRAS2	chr9.93375996	49.231	88.462	-39.231	exon	NM_017594
	chr9.93879867	45.455	81.818	-36.363	intergenic
SPTLC1	chr9.94860388	85	50	35	intron	NM_178324
	chr9.94902957	37.838	76.923	-39.085	intergenic
	chr9.94951835	71.429	32.353	39.076	intergenic
	chr9.95926869	30	79.31	-49.31	intergenic
	chr9.96588602	17.391	58.621	-41.23	intergenic
	chr9.98535168	63.158	28.571	34.587	intergenic
	chr9.98966708	40.217	75.556	-35.339	intergenic
	chr9.98981372	17.241	53.571	-36.33	intergenic
[truncated: 48 more rows]

## Sheet: Table S2C - Pair 3
Gene name	Location (hg19)	% methylation TwinE (ALS)	% methylation TwinF (nonALS)	% difference	Genomic annotation	Genbank accession no.
RNF223	chr1.1008284	50	95	-45	intron	NM_001205252
	chr1.104643719	84.058	44.444	39.614	intergenic
LOC254099	chr1.1076296	50	91.304	-41.304	NonCodingRNA	NR_038869
SLC25A24	chr1.108702831	10	56	-46	intron	NM_213651
KCNA3	chr1.111216633	33.333	71.053	-37.72	exon	NM_002232
	chr1.113437525	41.667	82.143	-40.476	intergenic
FAM132A	chr1.1182429	17.857	60	-42.143	upstream_protein_coding	NM_001014980
MTHFR	chr1.11847579	86.957	45.238	41.719	3'UTR	NM_005957
ACAP3	chr1.1240312	23.077	68.182	-45.105	intron	NM_030649
VWA1	chr1.1375851	69.565	33.333	36.232	3'UTR	NM_199121
	chr1.143187633	38.095	77.778	-39.683	intergenic
	chr1.149212136	70	17.391	52.609	intergenic
	chr1.149298884	37.736	82.609	-44.873	intergenic
	chr1.149298892	39.623	78.261	-38.638	intergenic
ADAMTSL4	chr1.150522274	76	32.653	43.347	intron	NM_025008
	chr1.152477322	67.857	24.242	43.615	intergenic
LCE3A	chr1.152596105	12	54.286	-42.286	upstream_protein_coding	NM_178431
SLC27A3	chr1.153747658	0	42.308	-42.308	upstream_protein_coding	NM_024330
	chr1.1539331	46.154	86.364	-40.21	intergenic
KCNN3	chr1.154703705	41.176	80.645	-39.469	intron	NM_170782
MEF2D	chr1.156466174	40	77.273	-37.273	intron	NM_005920
	chr1.157077576	54.545	92.593	-38.048	intergenic
	chr1.15734338	29.167	68.966	-39.799	intergenic
	chr1.15734386	70.833	29.63	41.203	intergenic
	chr1.157448435	33.333	77.273	-43.94	intergenic
	chr1.157448481	66.667	13.636	53.031	intergenic
CCDC19	chr1.159870034	43.478	0	43.478	upstream_protein_coding	NM_012337
FBLIM1	chr1.16085982	10.256	52	-41.744	intron	NM_017556
FBLIM1	chr1.16085984	7.5	52	-44.5	intron	NM_017556
KLHDC9	chr1.161068740	14.286	55.882	-41.596	exon	NM_152366
PBX1	chr1.164651166	27.027	66.667	-39.64	intron	NM_001204963
TNR	chr1.175474448	56.522	18.182	38.34	intron	NM_003285
TNR	chr1.175474462	60.87	22.727	38.143	intron	NM_003285
	chr1.176366307	44.444	86.207	-41.763	intergenic
PADI4	chr1.17668555	57.143	20	37.143	exon	NM_012387
	chr1.178475511	75	30.769	44.231	intergenic
	chr1.178475561	20	69.231	-49.231	intergenic
ACTL8	chr1.18100079	30	82.609	-52.609	intron	NM_030812
DHX9	chr1.182807822	28.571	73.333	-44.762	upstream_protein_coding	NM_001357
	chr1.1830701	5	48.387	-43.387	intergenic
	chr1.1857210	86.364	41.667	44.697	intergenic
	chr1.191395429	65.625	23.81	41.815	intergenic
IFFO2	chr1.19234108	12.121	52.941	-40.82	3'UTR	NM_001136265
	chr1.201536449	95	52.381	42.619	intergenic
LMOD1	chr1.201885895	65	27.027	37.973	intron	NM_012134
	chr1.202828197	35.135	75	-39.865	intergenic
PM20D1	chr1.205819023	27.5	67.925	-40.425	intron	NM_152491
	chr1.209404849	76.923	36	40.923	intergenic
SKI	chr1.2168648	100	57.143	42.857	intron	NM_003036
SKI	chr1.2169302	21.739	70.37	-48.631	intron	NM_003036
ALPL	chr1.21889305	34.615	77.419	-42.804	intron	NM_001177520
	chr1.227748487	34.483	80.952	-46.469	intergenic
	chr1.227748493	6.897	52.381	-45.484	intergenic
SNAP47	chr1.227959584	33.333	73.333	-40	intron	NM_053052
	chr1.228141958	3.333	41.935	-38.602	intergenic
ARF1	chr1.228285426	15	52.174	-37.174	intron	NM_001024228
OBSCN	chr1.228401827	22.222	61.538	-39.316	intron	NM_052843
OBSCN	chr1.228401832	13.889	58.974	-45.085	intron	NM_052843
	chr1.229057326	64.516	22.581	41.935	intergenic
GALNT2	chr1.230272623	72.727	24	48.727	intron	NM_004481
EPHB2	chr1.23066379	38.462	84	-45.538	intron	NM_004442
PLCH2	chr1.2409191	38.095	88	-49.905	intron	NM_014638
AKT3	chr1.243894227	26.087	73.81	-47.723	intron	NM_005465
	chr1.244973602	46.154	83.333	-37.179	intergenic
CNST	chr1.246770881	77.273	39.13	38.143	intron	NM_001139459
RCAN3	chr1.24859584	90	53.333	36.667	intron	NM_001251982
	chr1.248855343	36.667	74.074	-37.407	intergenic
	chr1.2498632	68.75	29.032	39.718	intergenic
RUNX3	chr1.25240996	45	90.476	-45.476	intron	NM_004350
MMEL1	chr1.2524233	65.517	14.286	51.231	intron	NM_033467
	chr1.25297111	22.222	61.538	-39.316	intergenic
	chr1.26235761	45.833	91.304	-45.471	intergenic
CNKSR1	chr1.26503949	37.037	90	-52.963	upstream_protein_coding	NM_006314
RPS6KA1	chr1.26877949	45.455	83.333	-37.878	exon	NM_001006665
	chr1.2719904	28.571	67.347	-38.776	intergenic
TRNP1	chr1.27321402	23.81	64.103	-40.293	intron	NM_001013642
SYTL1	chr1.27676037	25	66.667	-41.667	intron	NM_001193308
SYTL1	chr1.27676066	30	75	-45	intron	NM_001193308
SYTL1	chr1.27676071	25	70.833	-45.833	intron	NM_001193308
SYTL1	chr1.27676075	25	75	-50	intron	NM_001193308
SYTL1	chr1.27676077	25	70.833	-45.833	intron	NM_001193308
SYTL1	chr1.27676087	25	75	-50	intron	NM_001193308
FGR	chr1.27941735	70.37	33.333	37.037	intron	NM_001042747
FGR	chr1.27941782	31.818	78.571	-46.753	intron	NM_001042747
	chr1.2844168	88.889	50	38.889	intergenic
	chr1.30240286	33.333	78.049	-44.716	intergenic
MATN1-AS1	chr1.31192506	84.848	28.571	56.277	NonCodingRNA	NR_034182
SNRNP40	chr1.31765353	77.419	29.167	48.252	intron	NM_004814
SNRNP40	chr1.31765400	34.286	75.758	-41.472	intron	NM_004814
	chr1.3400412	56.522	96.429	-39.907	intergenic
CSMD2	chr1.34494430	35	72.414	-37.414	intron	NM_001281956
MEGF6	chr1.3517663	40	82.759	-42.759	intron	NM_001409
MEGF6	chr1.3520376	50	90.323	-40.323	intron	NM_001409
	chr1.3540077	57.692	95.238	-37.546	intergenic
TP73	chr1.3595669	60.87	23.81	37.06	intron	NM_001204185
PSMB2	chr1.36108196	17.241	56.25	-39.009	upstream_protein_coding	NM_002794
TEKT2	chr1.36550171	53.571	13.158	40.413	intron	NM_014466
	chr1.37546182	30	86.957	-56.957	intergenic
	chr1.38127420	90.909	53.333	37.576	intergenic
EPHA10	chr1.38200807	20.833	61.905	-41.072	intron	NM_001099439
PPIEL	chr1.39995968	11.111	50	-38.889	NonCodingRNA	NR_003929
MFSD2A	chr1.40420299	21.429	67.273	-45.844	upstream_protein_coding	NM_001136493
CTPS1	chr1.41444691	42.857	80.769	-37.912	upstream_protein_coding	NM_001905
	chr1.43472972	43.75	83.636	-39.886	intergenic
	chr1.46632103	19.048	56.522	-37.474	intergenic
FAAH	chr1.46859748	9.524	65.385	-55.861	upstream_protein_coding	NM_001441
FOXD2-AS1	chr1.47900107	3.704	48.571	-44.867	NonCodingRNA	NR_026878
	chr1.50890882	59.259	10.345	48.914	intergenic
CC2D1B	chr1.52832831	23.333	74.074	-50.741	upstream_protein_coding	NM_032449
SSBP3	chr1.54803878	45	4.762	40.238	intron	NM_018070
C1orf177	chr1.55278015	47.619	93.103	-45.484	intron	NM_001110533
DNAJC6	chr1.65777000	76.923	20	56.923	intron	NM_001256864
ZBTB48	chr1.6649206	34.211	76.596	-42.385	exon	NM_005341
	chr1.842118	6.667	46.154	-39.487	intergenic
NOC2L	chr1.894932	75	32.558	42.442	upstream_protein_coding	NM_015658
SLC2A5	chr1.9116355	77.358	39.394	37.964	intron	NM_001135585
GPR157	chr1.9180044	40.909	82.353	-41.444	intron	NM_024980
BRDT	chr1.92450731	35	83.333	-48.333	intron	NM_001726
BRDT	chr1.92450780	69.565	33.333	36.232	intron	NM_001726
HES4	chr1.933553	55.172	12.5	42.672	downstream_protein_coding	NM_001142467
AGRN	chr1.962605	11.111	54.839	-43.728	intron	NM_198576
TMEM201	chr1.9653929	42.857	83.333	-40.476	intron	NM_001010866
	chr1.996183	36.364	76	-39.636	intergenic
	chr10.102482037	69.231	31.818	37.413	intergenic
PAX2	chr10.102510587	19.048	63.333	-44.285	exon	NM_000278
	chr10.102952528	80.952	37.037	43.915	intergenic
COL17A1	chr10.105812722	38.095	79.167	-41.072	intron	NM_000494
	chr10.110186966	55	92.857	-37.857	intergenic
ADD3-AS1	chr10.111766943	76.19	39.286	36.904	NonCodingRNA	NR_038943
	chr10.114594558	50	12.5	37.5	intergenic
USP6NL	chr10.11504160	85.714	47.826	37.888	3'UTR	NM_001080491
ABLIM1	chr10.116228486	80	41.86	38.14	intron	NM_006720
ABLIM1	chr10.116228532	16.667	53.488	-36.821	intron	NM_006720
NUDT5	chr10.12223416	13.793	52.941	-39.148	intron	NM_014142
	chr10.123421136	100	64	36	intergenic
	chr10.126075512	78.788	40	38.788	intergenic
	chr10.126144488	31.034	69.231	-38.197	intergenic
FAM53B	chr10.126330565	50	88.462	-38.462	intron	NM_014661
MMP21	chr10.127462436	15.217	53.061	-37.844	exon	NM_147191
MMP21	chr10.127462707	28.571	73.077	-44.506	exon	NM_147191
MMP21	chr10.127462722	27.273	65.385	-38.112	exon	NM_147191
DOCK1	chr10.128898674	66.667	30	36.667	intron	NM_001380
	chr10.130492132	95.238	55.769	39.469	intergenic
	chr10.130577404	85.294	43.636	41.658	intergenic
EBF3	chr10.131690363	69.697	32	37.697	intron	NM_001005463
	chr10.132098965	18.519	58.537	-40.018	intergenic
	chr10.132195831	37.931	81.818	-43.887	intergenic
	chr10.132591296	31.373	69.903	-38.53	intergenic
	chr10.132599734	72.727	34.783	37.944	intergenic
	chr10.133247572	14.286	53.571	-39.285	intergenic
	chr10.133374273	52.381	90.323	-37.942	intergenic
	chr10.133635457	80.769	42.308	38.461	intergenic
JAKMIP3	chr10.133979178	82.143	40.476	41.667	intron	NM_001105521
STK32C	chr10.134043930	14.286	53.333	-39.047	intron	NM_173575
STK32C	chr10.134062547	20	60	-40	intron	NM_173575
STK32C	chr10.134062555	25	65	-40	intron	NM_173575
STK32C	chr10.134062558	25	70	-45	intron	NM_173575
STK32C	chr10.134062564	20	65	-45	intron	NM_173575
STK32C	chr10.134062567	25	70	-45	intron	NM_173575
STK32C	chr10.134111278	17.391	54.286	-36.895	intron	NM_173575
	chr10.134144401	79.167	41.667	37.5	intergenic
INPP5A	chr10.134597686	18.182	60	-41.818	downstream_protein_coding	NM_005539
	chr10.134829869	29.032	72.34	-43.308	intergenic
	chr10.134875930	90.476	53.333	37.143	intergenic
	chr10.134896838	52.174	89.655	-37.481	intergenic
KNDC1	chr10.135017835	70.833	27.5	43.333	intron	NM_152643
PAOX	chr10.135193226	30	67.568	-37.568	intron	NM_207128
PAOX	chr10.135202522	21.212	67.742	-46.53	exon	NM_207128
SCART1	chr10.135278951	47.619	3.571	44.048	NonCodingRNA	NR_002934
FRMD4A	chr10.13862957	42.857	88.462	-45.605	intron	NM_018027
	chr10.2543889	19.231	57.692	-38.461	intergenic
PTCHD3	chr10.27702693	25	76.923	-51.923	exon	NM_001034842
PTCHD3	chr10.27702916	26.087	75	-48.913	exon	NM_001034842
	chr10.30452925	9.524	51.515	-41.991	intergenic
	chr10.30452927	9.524	51.515	-41.991	intergenic
	chr10.30452937	9.524	51.515	-41.991	intergenic
	chr10.32430464	77.143	37.037	40.106	intergenic
NRP1	chr10.33556889	17.241	54.839	-37.598	intron	NM_001024629
	chr10.3805441	46.429	85	-38.571	intergenic
TMEM72-AS1	chr10.45325030	16.667	54.839	-38.172	NonCodingRNA	NR_033842
	chr10.4591195	82.759	40.909	41.85	intergenic
	chr10.50977130	60.87	19.178	41.692	intergenic
	chr10.5648702	96	57.143	38.857	intergenic
	chr10.58155724	15.385	56.522	-41.137	intergenic
	chr10.58155773	84	34.783	49.217	intergenic
	chr10.58518355	62.069	23.529	38.54	intergenic
	chr10.58518402	24.138	70.588	-46.45	intergenic
ARID5B	chr10.63809170	88.571	50	38.571	5'UTR	NM_001244638
DIP2C	chr10.682848	57.143	18.421	38.722	intron	NM_014974
	chr10.71495210	38.095	79.167	-41.072	intergenic
LRRC20	chr10.72069635	81.25	41.026	40.224	intron	NM_001278213
CDH23	chr10.73533960	34.615	71.429	-36.814	intron	NM_022124
	chr10.74069288	18.182	61.538	-43.356	intergenic
	chr10.743286	33.333	75	-41.667	intergenic
MYOZ1	chr10.75394842	20.833	72.727	-51.894	intron	NM_021245
	chr10.76573203	25.926	64.286	-38.36	intergenic
	chr10.77001010	80	43.478	36.522	intergenic
TAF3	chr10.7907571	79.167	31.034	48.133	intron	NM_031923
ZMIZ1	chr10.80892112	30.435	91.667	-61.232	intron	NM_020338
	chr10.850683	17.241	53.846	-36.605	intergenic
SLC16A12	chr10.91295924	31.25	76.923	-45.673	upstream_protein_coding	NM_213606
	chr10.94136247	35	77.273	-42.273	intergenic
EXOC6	chr10.94735220	18.519	71.429	-52.91	intron	NM_019053
	chr10.94959284	26.923	76	-49.077	intergenic
TLL2	chr10.98129797	19.231	66.667	-47.436	intron	NM_012465
SLIT1	chr10.98891672	78.378	41.86	36.518	intron	NM_003061
AP2A2	chr11.1008337	25	69.767	-44.767	intron	NM_001242837
MUC6	chr11.1026768	86.364	45.946	40.418	intron	NM_005961
MUC2	chr11.1079025	52.174	12.5	39.674	intron	NM_002457
	chr11.113760740	68.966	28	40.966	intergenic
	chr11.113760789	25.926	75	-49.074	intergenic
	chr11.116452266	8	51.111	-43.111	intergenic
	chr11.116577961	40	80	-40	intergenic
CEP164	chr11.117224877	41.935	80	-38.065	intron	NM_014956
CEP164	chr11.117224887	41.935	80	-38.065	intron	NM_014956
DSCAML1	chr11.117534946	28.571	72.727	-44.156	intron	NM_020693
BCL9L	chr11.118781202	11.111	52.381	-41.27	5'UTR	NM_182557
GRIK4	chr11.120665819	22.727	59.375	-36.648	intron	NM_001282473
MUC5B	chr11.1243449	28	66.667	-38.667	upstream_protein_coding	NM_002458
ROBO3	chr11.124738119	50	11.111	38.889	intron	NM_022370
CDON	chr11.125830798	67.742	18.182	49.56	3'UTR	NM_001243597
CDON	chr11.125830847	29.032	75	-45.968	exon	NM_001243597
FLI1	chr11.128647107	22.222	82.051	-59.829	intron	NM_002017
JAM3	chr11.133939634	76.19	37.5	38.69	intron	NM_001205329
GLB1L2	chr11.134231738	42.424	80	-37.576	intron	NM_138342
	chr11.134946275	27.273	84.848	-57.575	intergenic
	chr11.1403059	25	65.385	-40.385	intergenic
	chr11.15963081	38.095	75	-36.905	intergenic
KRTAP5-5	chr11.1651220	36.667	74.074	-37.407	exon	NM_001001480
PLEKHA7	chr11.16812608	30.769	68	-37.231	exon	NM_175058
PLEKHA7	chr11.16812631	38.462	76	-37.538	exon	NM_175058
	chr11.17094618	42.424	85.714	-43.29	intergenic
	chr11.189633	97.143	56.41	40.733	intergenic
MRPL23	chr11.1967966	16.667	54.545	-37.878	upstream_protein_coding	NM_021134
TH	chr11.2187991	0	41.379	-41.379	exon	NM_000360
TH	chr11.2188012	4.348	40.741	-36.393	intron	NM_000360
	chr11.2282518	19.231	58.824	-39.593	intergenic
KCNQ1	chr11.2755645	54.545	94.286	-39.741	intron	NM_181798
	chr11.2890450	13.636	56	-42.364	intergenic
	chr11.2890479	27.273	73.077	-45.804	intergenic
IFITM1	chr11.316007	30	73.077	-43.077	downstream_protein_coding	NM_003641
MRGPRE	chr11.3253970	52.174	100	-47.826	upstream_protein_coding	NM_001039165
MRGPRE	chr11.3253974	60.87	100	-39.13	upstream_protein_coding	NM_001039165
TCP11L1	chr11.33088080	15.385	53.061	-37.676	intron	NM_001145541
	chr11.4304487	56.25	16.667	39.583	intergenic
	chr11.44733534	77.273	33.333	43.94	intergenic
	chr11.45845583	23.333	65.909	-42.576	intergenic
SPI1	chr11.47399893	5.882	43.243	-37.361	exon	NM_003120
	chr11.47914604	37.931	88	-50.069	intergenic
LOC441601	chr11.50257278	76.667	38.095	38.572	NonCodingRNA	NR_003034
	chr11.5959985	82.759	44	38.759	intergenic
	chr11.60110902	95.238	55	40.238	intergenic
MS4A7	chr11.60162199	73.077	28.947	44.13	3'UTR	NM_206940
MS4A7	chr11.60162249	24	69.767	-45.767	3'UTR	NM_206940
IRF7	chr11.615334	30	83.871	-53.871	5'UTR	NM_004031
RCOR2	chr11.63683642	23.81	64.865	-41.055	intron	NM_173587
	chr11.64177255	50	6.897	43.103	intergenic
FRMD8	chr11.65172691	39.286	78.378	-39.092	intron	NM_031904
AP5B1	chr11.65547235	16.667	53.846	-37.179	exon	NM_138368
OVOL1	chr11.65560819	82.759	46.429	36.33	intron	NM_004561
DEAF1	chr11.659740	82.143	41.935	40.208	intron	NM_021008
CD248	chr11.66084534	38.095	0	38.095	upstream_protein_coding	NM_020404
PC	chr11.66644525	77.778	38.095	39.683	intron	NM_022172
PC	chr11.66644574	14.286	61.905	-47.619	intron	NM_022172
SYT12	chr11.66812262	20	74.194	-54.194	intron	NM_177963
	chr11.66852577	85.185	45.833	39.352	intergenic
LRP5	chr11.68145331	91.304	55.263	36.041	intron	NM_002335
	chr11.69360279	72.727	29.167	43.56	intergenic
	chr11.69360329	22.727	70.833	-48.106	intergenic
	chr11.69612107	33.333	83.333	-50	intergenic
	chr11.69612115	40	83.871	-43.871	intergenic
ANO1	chr11.69967186	63.636	27.083	36.553	NonCodingRNA	NR_030691
SHANK2	chr11.70507825	8.696	48.571	-39.875	exon	NM_133266
NADSYN1	chr11.71191380	38.71	78.846	-40.136	intron	NM_018161
	chr11.71283381	28	66.667	-38.667	intergenic
ARAP1	chr11.72453119	15.789	53.704	-37.915	intron	NM_001040118
ARHGEF17	chr11.73062097	85	48	37	intron	NM_014786
RELT	chr11.73091531	15	58.974	-43.974	intron	NM_032871
	chr11.76013549	54.167	96.296	-42.129	intergenic
	chr11.76383690	18.182	57.692	-39.51	intergenic
TSKU	chr11.76495784	19.048	61.538	-42.49	intron	NM_015516
MYO7A	chr11.76849297	60	17.241	42.759	intron	NM_001127179
	chr11.783281	95.652	57.692	37.96	intergenic
	chr11.79575742	66.667	26.471	40.196	intergenic
MTNR1B	chr11.92702830	0	47.826	-47.826	5'UTR	NM_005959
SCYL2	chr12.100714050	16.667	53.846	-37.179	intron	NM_017988
CORO1C	chr12.109049470	40.741	77.778	-37.037	intron	NM_001105237
	chr12.111370122	50	88.889	-38.889	intergenic
RASAL1	chr12.113550148	45.833	85.185	-39.352	intron	NM_001193521
	chr12.113920056	37.037	83.333	-46.296	intergenic
	chr12.113952744	15.686	52.941	-37.255	intergenic
	chr12.114087081	5	44.828	-39.828	intergenic
	chr12.117823962	23.077	61.538	-38.461	intergenic
HNF1A	chr12.121438431	37.5	76.744	-39.244	intron	NM_000545
OGFOD2	chr12.123462942	0	40	-40	intron	NM_024623
ZNF664-FAM101A	chr12.124670553	52.381	14.286	38.095	intron	NM_001204299
NCOR2	chr12.125031357	35	71.875	-36.875	intron	NM_001206654
NCOR2	chr12.125037121	47.826	85.714	-37.888	intron	NM_001206654
	chr12.125077737	35.294	75	-39.706	intergenic
TMEM132B	chr12.125920269	20	82.609	-62.609	intron	NM_052907
SLC15A4	chr12.129280457	44.444	89.744	-45.3	intron	NM_145648
SLC15A4	chr12.129280465	38.462	84.615	-46.153	intron	NM_145648
GPR133	chr12.131511012	50	87.5	-37.5	intron	NM_198827
GPR133	chr12.131515598	66.667	27.907	38.76	intron	NM_198827
GPR133	chr12.131618137	90.476	54.167	36.309	intron	NM_198827
	chr12.132311794	56.667	96.296	-39.629	intergenic
MMP17	chr12.132316232	50	9.524	40.476	intron	NM_016155
	chr12.132912566	25	62.963	-37.963	intergenic
	chr12.133007321	50	3.571	46.429	intergenic
	chr12.133043180	65.517	26.087	39.43	intergenic
FBRSL1	chr12.133072686	38.095	84	-45.905	intron	NM_001142641
ASUN	chr12.27084926	56.667	15	41.667	intron	NM_018164
	chr12.30671915	43.75	85.714	-41.964	intergenic
TEAD4	chr12.3123898	40.909	81.481	-40.572	intron	NM_201443
	chr12.34260939	8	45.455	-37.455	intergenic
	chr12.34260954	0	36.364	-36.364	intergenic
	chr12.34496565	25.806	72.5	-46.694	intergenic
	chr12.34498379	41.667	80.952	-39.285	intergenic
	chr12.37934967	52.381	93.75	-41.369	intergenic
	chr12.39538457	37.037	83.333	-46.296	intergenic
	chr12.47670407	12.5	53.846	-41.346	intergenic
	chr12.48719499	40	78.571	-38.571	intergenic
GALNT8	chr12.4872978	16	55.556	-39.556	intron	NM_017417
	chr12.49353824	33.333	71.429	-38.096	intergenic
TUBA1C	chr12.49659660	44.118	90	-45.882	intron	NM_032704
ANKRD33	chr12.52281901	33.333	71.429	-38.096	5'UTR	NM_001130015
LOC400043	chr12.54521438	24	63.333	-39.333	NonCodingRNA	NR_026656
NTF3	chr12.5589925	24.138	72.727	-48.589	intron	NM_001102654
B4GALNT3	chr12.630595	47.17	84.746	-37.576	intron	NM_173593
	chr12.8434538	60	100	-40	intergenic
	chr12.91197275	60	100	-40	intergenic
	chr12.94686	100	39.13	60.87	intergenic
CARS2	chr13.111318525	78.261	38.462	39.799	intron	NM_024537
	chr13.112771298	58.065	19.231	38.834	intergenic
	chr13.112771306	58.065	15.385	42.68	intergenic
C13orf35	chr13.113335413	41.667	82.609	-40.942	intron	NM_207440
MCF2L	chr13.113642029	100	64.286	35.714	intron	NM_001112732
ADPRHL1	chr13.114091296	25.806	84.615	-58.809	intron	NM_199162
TMCO3	chr13.114200629	30	72	-42	intron	NM_017905
	chr13.114455856	30.769	84.615	-53.846	intergenic
GAS6	chr13.114526642	71.429	34.783	36.646	intron	NM_001143946
GAS6	chr13.114526692	29.032	72.5	-43.468	intron	NM_001143946
RASA3	chr13.114835621	75	32	43	intron	NM_007368
RASA3	chr13.114898711	52.941	94.34	-41.399	upstream_protein_coding	NM_007368
CRYL1	chr13.21050764	87.5	51.515	35.985	intron	NM_015974
	chr13.22583695	42.308	83.333	-41.025	intergenic
ANKRD20A19P	chr13.24520280	46.154	84.783	-38.629	NonCodingRNA	NR_073430
ANKRD20A19P	chr13.24520282	30.769	71.739	-40.97	NonCodingRNA	NR_073430
ANKRD20A19P	chr13.24520313	30.769	71.739	-40.97	NonCodingRNA	NR_073430
PABPC3	chr13.25670434	45.455	85.185	-39.73	exon	NM_030979
	chr13.27937941	20	67.857	-47.857	intergenic
FLT1	chr13.28902449	40	80.556	-40.556	intron	NM_002019
	chr13.30536963	27.027	67.347	-40.32	intergenic
MEDAG	chr13.31480377	65	25	40	5'UTR	NM_032849
TEX26	chr13.31506940	52.381	13.889	38.492	intron	NM_152325
	chr13.35492570	50	88.889	-38.889	intergenic
SMAD9	chr13.37465803	13.636	62.069	-48.433	intron	NM_005905
SIAH3	chr13.46387256	88.462	48.649	39.813	intron	NM_198849
	chr13.59347033	13.043	58.621	-45.578	intergenic
	chr13.62907813	22.727	73.81	-51.083	intergenic
	chr13.62907858	63.636	26.19	37.446	intergenic
SLITRK5	chr13.88328028	81.818	45.455	36.363	exon	NM_015567
SOX21-AS1	chr13.95365933	40	0	40	NonCodingRNA	NR_046514
	chr13.98792485	69.231	30.435	38.796	intergenic
DOCK9	chr13.99737708	78.261	40.909	37.352	intron	NM_001130049
SLC25A29	chr14.100771174	62.5	18.519	43.981	intron	NM_001039355
	chr14.101141709	10	63.636	-53.636	intergenic
	chr14.101141717	15	63.636	-48.636	intergenic
	chr14.102096690	71.875	33.333	38.542	intergenic
AMN	chr14.103395806	0	40.625	-40.625	exon	NM_030943
	chr14.103541561	8.696	45.833	-37.137	intergenic
	chr14.103688083	85.714	46.154	39.56	intergenic
	chr14.104006481	38.462	77.778	-39.316	intergenic
	chr14.104658604	56	96.875	-40.875	intergenic
	chr14.104760036	45.946	94.366	-48.42	intergenic
	chr14.105040488	63.636	19.231	44.405	intergenic
	chr14.105145805	30	75	-45	intergenic
JAG2	chr14.105633692	6.667	53.846	-47.179	intron	NM_145159
	chr14.106330283	25	66.667	-41.667	intergenic
	chr14.106346814	95.238	47.619	47.619	intergenic
	chr14.106963101	55.556	18.182	37.374	intergenic
	chr14.19889756	23.81	70.588	-46.778	intergenic
CCNB1IP1	chr14.20785222	20	63.636	-43.636	intron	NM_182852
	chr14.40335203	80	32.143	47.857	intergenic
	chr14.40335251	15	78.571	-63.571	intergenic
	chr14.44408104	25	68.421	-43.421	intergenic
NIN	chr14.51252499	8.696	60	-51.304	intron	NM_182944
SAMD4A	chr14.55120841	0	40.909	-40.909	intron	NM_015589
C14orf37	chr14.58574221	92.593	52.381	40.212	intron	NM_001001872
	chr14.59336711	83.333	38.095	45.238	intergenic
	chr14.61588092	50	87.879	-37.879	intergenic
CCDC177	chr14.70039644	71.429	32.353	39.076	exon	NM_001271507
SYNDIG1L	chr14.74888889	53.571	97.222	-43.651	intron	NM_001105579
	chr14.75739637	15	59.091	-44.091	intergenic
TMED8	chr14.77814713	52	92.308	-40.308	intron	NM_213601
	chr14.85190472	72	34.615	37.385	intergenic
NRDE2	chr14.90798772	27.273	67.5	-40.227	upstream_protein_coding	NM_017970
RIN3	chr14.92981666	0	41.667	-41.667	intron	NM_024832
UNC79	chr14.93897026	11.538	48	-36.462	intron	NM_020818
	chr14.97492135	28	71.053	-43.053	intergenic
	chr14.99297997	31.579	74.468	-42.889	intergenic
	chr15.20065321	57.5	95.833	-38.333	intergenic
	chr15.21988073	57.143	6.897	50.246	intergenic
	chr15.21988087	52.381	3.448	48.933	intergenic
	chr15.22095114	28.571	70.968	-42.397	intergenic
	chr15.22095139	38.095	80	-41.905	intergenic
	chr15.22386873	30	90	-60	intergenic
	chr15.27027145	95.833	57.143	38.69	intergenic
GABRA5	chr15.27139348	38.71	79.412	-40.702	intron	NM_001165037
OCA2	chr15.28339566	13.636	60.714	-47.078	intron	NM_000275
	chr15.30259377	91.667	54.167	37.5	intergenic
BUB1B	chr15.40472893	26.087	65.385	-39.298	intron	NM_001211
PLCB2	chr15.40583788	60.87	100	-39.13	intron	NM_004573
PLA2G4D	chr15.42384823	39.13	82.609	-43.479	intron	NM_178034
UBR1	chr15.43307190	50	88.571	-38.571	intron	NM_174916
ELL3	chr15.44068418	84.211	32.143	52.068	intron	NM_025165
	chr15.46635913	19.048	59.016	-39.968	intergenic
ONECUT1	chr15.53079235	4.348	45.455	-41.107	intron	NM_004498
	chr15.60292819	4.762	45.833	-41.071	intergenic
	chr15.62643047	12.195	51.282	-39.087	intergenic
	chr15.63158731	86.207	40	46.207	intergenic
	chr15.63245339	16.129	61.905	-45.776	intergenic
KBTBD13	chr15.65369805	50	90.625	-40.625	exon	NM_001101362
MAP2K1	chr15.66766108	23.81	66.667	-42.857	intron	NM_002755
	chr15.68549174	19.048	65	-45.952	intergenic
	chr15.68549181	19.048	60	-40.952	intergenic
ITGA11	chr15.68723378	13.636	56.757	-43.121	intron	NM_001004439
	chr15.68869916	39.13	80.488	-41.358	intergenic
PAQR5	chr15.69679106	77.273	36	41.273	intron	NM_001104554
	chr15.70877454	92.308	53.333	38.975	intergenic
	chr15.75541441	28.125	65.385	-37.26	intergenic
	chr15.78193143	68	20	48	intergenic
	chr15.78193193	32	72	-40	intergenic
RASGRF1	chr15.79327842	45.455	88.889	-43.434	intron	NM_002891
	chr15.80310167	36.364	86.364	-50	intergenic
	chr15.81474431	85	47.619	37.381	intergenic
	chr15.83759537	91.304	55	36.304	intergenic
	chr15.85130139	27.273	88.571	-61.298	intergenic
	chr15.89284714	73.077	32.432	40.645	intergenic
ACAN	chr15.89390622	27.027	69.231	-42.204	exon	NM_001135
LINC00925	chr15.89922692	12	50	-38	NonCodingRNA	NR_015411
	chr15.91383336	34.783	76.087	-41.304	intergenic
SLCO3A1	chr15.92654600	80	34.615	45.385	intron	NM_013272
RGMA	chr15.93587841	30	70	-40	3'UTR	NM_001166286
NR2F2-AS1	chr15.96866786	12.5	59.091	-46.591	NonCodingRNA	NR_102744
	chr15.97172860	91.304	45	46.304	intergenic
FAM169B	chr15.99048945	23.81	66.667	-42.857	intron	NM_182562
SYNM	chr15.99664612	22.222	70	-47.778	intron	NM_145728
	chr16.10315877	38.095	75	-36.905	intergenic
	chr16.1060697	42.857	88.462	-45.605	intergenic
	chr16.1060707	38.095	84.615	-46.52	intergenic
	chr16.1060714	33.333	73.077	-39.744	intergenic
SSTR5-AS1	chr16.1120029	31.034	68.966	-37.932	NonCodingRNA	NR_027242
SSTR5	chr16.1127394	23.077	70.37	-47.293	intron	NM_001172560
	chr16.11541895	75	33.333	41.667	intergenic
	chr16.1184034	56	10	46	intergenic
	chr16.1185381	47.368	85.714	-38.346	intergenic
CACNA1H	chr16.1231410	37.5	81.25	-43.75	intron	NM_021098
SNX29	chr16.12354652	37.037	83.333	-46.296	intron	NM_032167
	chr16.1276813	100	59.259	40.741	intergenic
	chr16.1338307	30	70	-40	intergenic
	chr16.1478255	33.333	73.333	-40	intergenic
NTAN1	chr16.15148247	23.81	60.87	-37.06	intron	NM_001270767
	chr16.19394642	90.476	50	40.476	intergenic
	chr16.19394658	86.364	50	36.364	intergenic
C16orf62	chr16.19606588	53.061	92.308	-39.247	intron	NM_020314
C16orf62	chr16.19606636	62.162	17.391	44.771	intron	NM_020314
GGA2	chr16.23516312	40.541	77.5	-36.959	intron	NM_015044
GGA2	chr16.23520669	70	28.205	41.795	intron	NM_015044
ABCA17P	chr16.2391323	81.818	39.286	42.532	NonCodingRNA	NR_003574
LCMT1	chr16.25130886	19.048	71.429	-52.381	intron	NM_016309
	chr16.26726181	11.111	69.565	-58.454	intergenic
IL4R	chr16.27328877	84.615	45.455	39.16	intron	NM_001257997
APOBR	chr16.28509413	66.667	27.273	39.394	exon	NM_018690
	chr16.29163217	9.091	53.846	-44.755	intergenic
	chr16.2956333	30.435	73.077	-42.642	intergenic
	chr16.29713314	13.636	69.697	-56.061	intergenic
C16orf98	chr16.31214607	8	45.714	-37.714	NonCodingRNA	NR_102400
	chr16.33347312	52.83	0	52.83	intergenic
	chr16.33573403	45	84.615	-39.615	intergenic
	chr16.33817917	14.286	53.846	-39.56	intergenic
	chr16.33937243	76.923	34.615	42.308	intergenic
	chr16.34208592	29.63	72.727	-43.097	intergenic
	chr16.34429276	26.667	64.151	-37.484	intergenic
	chr16.414345	25	65.217	-40.217	intergenic
SRL	chr16.4240230	42.857	87.5	-44.643	3'UTR	NM_001098814
	chr16.4339025	38.462	80	-41.538	intergenic
MGRN1	chr16.4714056	9.524	57.143	-47.619	NonCodingRNA	NR_102267
	chr16.49499034	3.571	45.833	-42.262	intergenic
ZNF423	chr16.49697465	71.429	29.167	42.262	intron	NM_015069
PPL	chr16.4984228	62.5	100	-37.5	intron	NM_002705
NOD2	chr16.50737474	90.476	53.571	36.905	intron	NM_022162
	chr16.5303014	58.333	20.513	37.82	intergenic
	chr16.54465950	0	40.741	-40.741	intergenic
IRX5	chr16.54966466	9.524	54.545	-45.021	exon	NM_001252197
MT2A	chr16.56642142	13.333	52.381	-39.048	upstream_protein_coding	NM_005953
	chr16.56681870	38.462	76.19	-37.728	intergenic
GPR56	chr16.57662202	77.273	40	37.273	intron	NM_001145770
GPR56	chr16.57680131	25	69.697	-44.697	intron	NM_001145774
GPR56	chr16.57680151	35.714	87.879	-52.165	intron	NM_001145774
RBFOX1	chr16.6069134	0	36.667	-36.667	5'UTR	NM_001142333
BEAN1	chr16.66511944	38.095	75	-36.905	intron	NM_001136106
RRAD	chr16.66959640	52.174	15.385	36.789	upstream_protein_coding	NM_001128850
CES2	chr16.66969388	20	63.415	-43.415	NonCodingRNA	NR_036684
HSF4	chr16.67200773	50	92.5	-42.5	intron	NM_001538
FAM65A	chr16.67578257	26.667	72	-45.333	exon	NM_001193524
DPEP3	chr16.68014479	61.538	23.529	38.009	upstream_protein_coding	NM_022357
HAS3	chr16.69148694	71.429	33.333	38.096	exon	NM_005329
SNTB2	chr16.69264691	60.526	12.5	48.026	intron	NM_006750
FAM195A	chr16.697337	58.065	96.774	-38.709	intron	NM_138418
FAM195A	chr16.697853	81.818	43.478	38.34	exon	NM_138418
VAC14	chr16.70742736	82.609	45	37.609	intron	NM_018052
CALB2	chr16.71419148	38.095	85.106	-47.011	intron	NM_001740
STUB1	chr16.731245	79.167	30	49.167	exon	NM_005861
	chr16.77614068	60.714	100	-39.286	intergenic
WWOX	chr16.79008722	68	23.529	44.471	intron	NM_016373
PKD1L2	chr16.81232193	31.579	70.213	-38.634	intron	NM_001076780
GAN	chr16.81400472	19.231	64.706	-45.475	intron	NM_022041
GAN	chr16.81400522	80.769	29.412	51.357	intron	NM_022041
CMIP	chr16.81667473	22.5	59.259	-36.759	intron	NM_030629
LOC400548	chr16.85170951	20.588	59.091	-38.503	NonCodingRNA	NR_033984
	chr16.85240597	54.545	15	39.545	intergenic
	chr16.85253967	52	91.667	-39.667	intergenic
	chr16.85515550	26.19	72.222	-46.032	intergenic
	chr16.85585140	22.727	60.714	-37.987	intergenic
	chr16.85607738	47.619	10	37.619	intergenic
	chr16.85608118	36.364	80	-43.636	intergenic
	chr16.85636352	85	46.154	38.846	intergenic
	chr16.86351666	14.286	54.545	-40.259	intergenic
	chr16.86795398	20	57.692	-37.692	intergenic
ZCCHC14	chr16.87524184	67.857	26.087	41.77	intron	NM_015144
ZCCHC14	chr16.87524192	55.172	8.333	46.839	intron	NM_015144
KLHDC4	chr16.87800286	30.769	68	-37.231	upstream_protein_coding	NM_001184856
	chr16.880233	29.032	66.667	-37.635	intergenic
ZNF469	chr16.88504639	72	30	42	exon	NM_001127464
ZFPM1	chr16.88571972	15	65.385	-50.385	intron	NM_153813
SNAI3	chr16.88747759	90.909	52	38.909	exon	NM_178310
PIEZO1	chr16.88821814	54.545	96	-41.455	intron	NM_001142864
CBFA2T3	chr16.89004378	27.273	73.077	-45.804	intron	NM_175931
SPIRE2	chr16.89895468	64.706	28	36.706	intron	NM_032451
DEF8	chr16.90034300	100	60.606	39.394	3'UTR	NM_001242819
ABR	chr17.1053912	100	60.714	39.286	intron	NM_021962
ABR	chr17.1077269	80.952	43.478	37.474	intron	NM_021962
SLC43A2	chr17.1521372	31.818	69.231	-37.413	intron	NM_001284498
	chr17.15652715	27.273	68.421	-41.148	intergenic
	chr17.15653024	18.182	60	-41.818	intergenic
RPH3AL	chr17.172524	41.379	80.952	-39.573	intron	NM_001190411
TOM1L2	chr17.17754633	65.625	28.571	37.054	intron	NM_001082968
HIC1	chr17.1960262	42.857	3.226	39.631	exon	NM_001098202
HIC1	chr17.1961449	95.455	58.333	37.122	exon	NM_001098202
HIC1	chr17.1961454	86.364	50	36.364	exon	NM_001098202
	chr17.21389592	72	33.333	38.667	intergenic
FLJ36000	chr17.21904363	91.667	34.483	57.184	NonCodingRNA	NR_027084
FLJ36000	chr17.21904365	82.609	37.931	44.678	NonCodingRNA	NR_027084
NOS2	chr17.26121259	38.596	79.661	-41.065	intron	NM_000625
PPY2	chr17.26574551	50	89.091	-39.091	NonCodingRNA	NR_002181
SEZ6	chr17.27312994	37.931	87.5	-49.569	intron	NM_001098635
MYO18A	chr17.27443093	56.667	17.241	39.426	intron	NM_078471
RAP1GAP2	chr17.2839337	11.538	65.625	-54.087	intron	NM_015085
RAB11FIP4	chr17.29836632	74.074	33.333	40.741	intron	NM_032932
ASIC2	chr17.31579374	44.118	84.615	-40.497	intron	NM_183377
	chr17.3187708	75	34.146	40.854	intergenic
	chr17.32786089	43.333	83.784	-40.451	intergenic
SLFN13	chr17.33776114	19.355	60.417	-41.062	upstream_protein_coding	NM_144682
	chr17.34839337	23.077	68.571	-45.494	intergenic
MYO19	chr17.34884621	21.739	70.37	-48.631	intron	NM_001033580
MYO19	chr17.34884670	68.182	29.63	38.552	intron	NM_001033580
	chr17.35423449	21.739	61.765	-40.026	intergenic
	chr17.36813198	67.857	10.345	57.512	intergenic
	chr17.36844420	53.333	90.909	-37.576	intergenic
LASP1	chr17.37058179	20.588	58.065	-37.477	NonCodingRNA	NR_073384
P2RX1	chr17.3819196	8.333	45.455	-37.122	intron	NM_002558
P2RX1	chr17.3819202	4.167	40.909	-36.742	intron	NM_002558
FKBP10	chr17.39975271	54.167	91.667	-37.5	intron	NM_021939
PLEKHH3	chr17.40823462	12.903	58.621	-45.718	NonCodingRNA	NR_073574
PLEKHH3	chr17.40823464	29.032	71.429	-42.397	NonCodingRNA	NR_073574
FAM171A2	chr17.42431311	47.826	9.091	38.735	exon	NM_198475
VPS53	chr17.440928	14	61.29	-47.29	intron	NM_018289
	chr17.45879776	5.714	43.59	-37.876	intergenic
VMO1	chr17.4690495	54.286	13.636	40.65	upstream_protein_coding	NM_001144941
ABI3	chr17.47288132	8.696	49.153	-40.457	exon	NM_001135186
GP1BA	chr17.4835667	24.324	76.923	-52.599	intron	NM_000173
	chr17.54851786	28	65.517	-37.517	intergenic
2004-09-01	chr17.56616586	36	77.273	-41.273	intron	NM_001256782
	chr17.57577200	38.636	79.167	-40.531	intergenic
	chr17.629598	47.826	90.476	-42.65	intergenic
	chr17.64831850	46.154	86.364	-40.21	intergenic
PITPNC1	chr17.65517989	77.778	31.429	46.349	intron	NM_012417
	chr17.66176107	28.571	70	-41.429	intergenic
ALOX12P2	chr17.6797448	60.87	23.077	37.793	NonCodingRNA	NR_002710
ALOX12P2	chr17.6797466	56.522	19.231	37.291	NonCodingRNA	NR_002710
NXN	chr17.704245	50	95.455	-45.455	exon	NM_001205319
LINC00673	chr17.70578879	70.833	34.375	36.458	NonCodingRNA	NR_036488
	chr17.70636753	7.692	60	-52.308	intergenic
	chr17.70636876	29.167	66.667	-37.5	intergenic
SDK2	chr17.71477759	88.462	52	36.462	intron	NM_001144952
CLDN7	chr17.7165635	25.806	65.625	-39.819	5'UTR	NM_001307
	chr17.72172725	19.355	64.103	-44.748	intergenic
SLC9A3R1	chr17.72754600	64.286	24	40.286	intron	NM_004252
GRIN2C	chr17.72838852	13.636	58.333	-44.697	exon	NM_000835
GRIN2C	chr17.72849540	89.189	51.111	38.078	intron	NM_001278553
FADS6	chr17.72875738	36.667	76	-39.333	intron	NM_178128
CASKIN2	chr17.73510625	30	72.414	-42.414	intron	NM_020753
TEN1	chr17.73995886	63.333	26.923	36.41	intron	NM_001113324
TEN1	chr17.73995934	28.571	69.231	-40.66	intron	NM_001113324
2009-09-01	chr17.75411811	35.849	75.41	-39.561	intron	NM_001113494
2009-09-01	chr17.75412496	30	67.742	-37.742	intron	NM_001113494
TMC8	chr17.76129457	37.143	78.947	-41.804	intron	NM_152468
TIMP2	chr17.76880033	57.143	12.5	44.643	intron	NM_003255
RBFOX3	chr17.77189323	33.333	77.273	-43.94	intron	NM_001082575
RBFOX3	chr17.77217358	16.667	54	-37.333	intron	NM_001082575
	chr17.77680737	100	55.556	44.444	intergenic
LOC100294362	chr17.78350895	23.81	65	-41.19	NonCodingRNA	NR_029376
	chr17.78489343	28.571	67.742	-39.171	intergenic
RPTOR	chr17.78800681	16	61.538	-45.538	intron	NM_001163034
RPTOR	chr17.78846429	28.571	66.667	-38.096	intron	NM_001163034
RPTOR	chr17.78866204	41.667	79.167	-37.5	intron	NM_001163034
SLC38A10	chr17.79218714	9.091	68.182	-59.091	downstream_protein_coding	NM_001037984
	chr17.79340307	65.385	26.923	38.462	intergenic
BAHCC1	chr17.79422141	21.212	64.706	-43.494	intron	NM_001080519
	chr17.79708949	22.727	78.947	-56.22	intergenic
	chr17.79831471	62.5	26.087	36.413	intergenic
	chr17.80175775	10	52	-42	intergenic
	chr17.80261191	8.696	46.154	-37.458	intergenic
PER1	chr17.8054360	40	79.487	-39.487	intron	NM_002616
	chr17.80612933	57.143	18.519	38.624	intergenic
	chr17.8905285	43.478	81.481	-38.003	intergenic
ABR	chr17.938956	91.304	54.054	37.25	intron	NM_001282149
ABR	chr17.943384	23.81	64	-40.19	intron	NM_001282149
ABR	chr17.946941	72.727	36.364	36.363	intron	NM_001282149
GAS7	chr17.9944082	29.63	66.667	-37.037	intron	NM_201433
ROCK1P1	chr18.111940	34.483	73.016	-38.533	NonCodingRNA	NR_033770
PSMG2	chr18.12720646	30.435	73.171	-42.736	exon	NM_020232
TTC39C	chr18.21682745	13.043	57.143	-44.1	intron	NM_001135993
TTC39C	chr18.21682794	85.714	38.095	47.619	intron	NM_001135993
	chr18.2406194	71.429	33.333	38.096	intergenic
	chr18.25469079	59.091	96.429	-37.338	intergenic
ST8SIA5	chr18.44285483	100	60	40	intron	NM_013305
CTIF	chr18.46125615	25.926	66.667	-40.741	intron	NM_014772
LIPG	chr18.47104059	25	82.759	-57.759	intron	NM_006033
	chr18.54781564	29.63	76.19	-46.56	intergenic
ST8SIA3	chr18.55021334	45	5.556	39.444	intron	NM_015879
	chr18.72801801	63.636	22.727	40.909	intergenic
	chr18.72801847	54.839	95.652	-40.813	intergenic
ZADH2	chr18.72916284	61.905	23.333	38.572	intron	NM_175907
	chr18.74237533	50	8.108	41.892	intergenic
	chr18.76761425	52.381	90	-37.619	intergenic
	chr18.77530693	62.857	20	42.857	intergenic
PARD6G-AS1	chr18.77906227	34.884	72.727	-37.843	NonCodingRNA	NR_028339
	chr18.8431591	65.517	28.571	36.946	intergenic
ANGPTL6	chr19.10207535	51.724	92	-40.276	intron	NM_031917
ABCA7	chr19.1053230	31.818	70.968	-39.15	intron	NM_019112
	chr19.10616901	19.048	62.5	-43.452	intergenic
SBNO2	chr19.1162544	26.471	64.407	-37.936	intron	NM_014963
EFNA2	chr19.1286768	12.5	51.724	-39.224	intron	NM_001405
EFNA2	chr19.1287276	91.667	52.174	39.493	intron	NM_001405
	chr19.1308203	22.222	72.727	-50.505	intergenic
NFIX	chr19.13121229	14.286	57.692	-43.406	intron	NM_002501
NFIX	chr19.13121235	4.762	53.846	-49.084	intron	NM_002501
	chr19.13297884	71.429	23.077	48.352	intergenic
ZSWIM4	chr19.13922269	78.947	33.333	45.614	intron	NM_023072
NDUFS7	chr19.1395859	40.909	85.714	-44.805	downstream_protein_coding	NM_024407
NDUFS7	chr19.1396357	9.091	45.833	-36.742	downstream_protein_coding	NM_024407
	chr19.1444858	6.061	50	-43.939	intergenic
DDX39A	chr19.14521056	40	76.923	-36.923	exon	NM_005804
C19orf25	chr19.1475058	18.519	60.87	-42.351	exon	NM_152482
WIZ	chr19.15555682	64	27.273	36.727	intron	NM_021241
	chr19.16382572	80	39.13	40.87	intergenic
	chr19.1743188	45.455	100	-54.545	intergenic
	chr19.1745015	8.511	48.889	-40.378	intergenic
ARRDC2	chr19.18119524	92.308	52.778	39.53	exon	NM_015683
CRLF1	chr19.18706146	26.923	65.217	-38.294	intron	NM_004750
	chr19.1902083	26.087	67.857	-41.77	intergenic
	chr19.1902093	26.087	67.857	-41.77	intergenic
	chr19.1902108	21.739	67.857	-46.118	intergenic
	chr19.19063625	85	49.02	35.98	intergenic
ATP13A1	chr19.19760746	40.625	78.125	-37.5	exon	NM_020410
	chr19.2070022	20	58.621	-38.621	intergenic
MOB3A	chr19.2082637	35	73.077	-38.077	intron	NM_130807
	chr19.21860867	33.333	77.273	-43.94	intergenic
	chr19.21860883	33.333	77.273	-43.94	intergenic
LINGO3	chr19.2307696	10	50	-40	intron	NM_001101391
GNG7	chr19.2518325	14.706	53.333	-38.627	intron	NM_052847
GNG7	chr19.2518348	20	56.818	-36.818	intron	NM_052847
GNG7	chr19.2654159	47.619	91.111	-43.492	intron	NM_052847
	chr19.29284446	14.286	54.167	-39.881	intergenic
PLEKHF1	chr19.30157998	70	33.333	36.667	intron	NM_024310
	chr19.31160315	31.034	68.182	-37.148	intergenic
TSHZ3	chr19.31821250	15	69.565	-54.565	intron	NM_020856
TSHZ3	chr19.31821300	80	30.435	49.565	intron	NM_020856
	chr19.33063757	65.385	21.739	43.646	intergenic
	chr19.33063765	61.538	17.391	44.147	intergenic
	chr19.33063773	50	13.043	36.957	intergenic
	chr19.34269400	96.154	59.459	36.695	intergenic
KIRREL2	chr19.36352804	13.043	62.5	-49.457	exon	NM_199179
	chr19.37894613	45.161	83.333	-38.172	intergenic
ZFR2	chr19.3828588	88	51.515	36.485	intron	NM_015174
	chr19.39283565	13.636	73.529	-59.893	intergenic
DAPK3	chr19.3960020	38.095	75.862	-37.767	intron	NM_001348
PAK4	chr19.39660385	30	67.857	-37.857	exon	NM_005884
	chr19.39921757	18.519	57.143	-38.624	intergenic
AKT2	chr19.40785372	66.667	28.571	38.096	intron	NM_001243028
LOC100505495	chr19.41986535	17.241	57.143	-39.902	NonCodingRNA	NR_040109
	chr19.42056947	38.71	88.889	-50.179	intergenic
	chr19.42056956	38.71	92.593	-53.883	intergenic
	chr19.43201921	45	95.455	-50.455	intergenic
PSG7	chr19.43430528	22.727	60.87	-38.143	intron	NM_001206650
PVRL2	chr19.45381917	25	66.667	-41.667	3'UTR	NM_002856
TRAPPC6A	chr19.45666729	100	64	36	intron	NM_001270893
GPR4	chr19.46105376	0	36.667	-36.667	5'UTR	NM_005282
QPCTL	chr19.46205166	52.174	10	42.174	exon	NM_017659
NOVA2	chr19.46443522	4.545	44	-39.455	exon	NM_002516
SLC8A2	chr19.47941143	13.043	50	-36.957	exon	NM_015063
ZNF541	chr19.48048904	9.091	63.636	-54.545	exon	NM_001277075
GLTSCR1	chr19.48204734	27.273	70.37	-43.097	exon	NM_015711
GRIN2D	chr19.48902944	26.923	64.444	-37.521	intron	NM_000836
GRWD1	chr19.48956846	24	73.333	-49.333	3'UTR	NM_031485
GRWD1	chr19.48956895	66.667	26.667	40	3'UTR	NM_031485
CYTH2	chr19.48983600	47.619	6.667	40.952	3'UTR	NM_017457
UHRF1	chr19.4914162	71.429	28.571	42.858	intron	NM_013282
FUT1	chr19.49254304	57.692	96.875	-39.183	exon	NM_000148
PLEKHA4	chr19.49342132	44.828	82.353	-37.525	intron	NM_001161354
BAX	chr19.49464086	22.222	59.091	-36.869	exon	NM_004324
BAX	chr19.49464130	73.077	36.364	36.713	exon	NM_004324
TRPM4	chr19.49699817	57.143	100	-42.857	exon	NM_017636
TRPM4	chr19.49713513	16.667	60	-43.333	exon	NM_017636
ADM5	chr19.50193421	31.818	77.273	-45.455	exon	NM_001101340
FAM71E1	chr19.50979274	81.818	40	41.818	intron	NM_138411
FAM71E1	chr19.50979322	30.435	70	-39.565	intron	NM_138411
SHANK1	chr19.51189547	30	68.182	-38.182	exon	NM_016148
SHANK1	chr19.51189589	40	90.909	-50.909	exon	NM_016148
KLK15	chr19.51330918	76.19	37.5	38.69	exon	NM_001277082
SIGLEC10	chr19.51920686	56	15.625	40.375	exon	NM_001171161
	chr19.52229471	37.931	80.556	-42.625	intergenic
	chr19.5418126	80	40	40	intergenic
	chr19.54255602	96.296	60	36.296	intergenic
	chr19.54345194	23.81	61.905	-38.095	intergenic
LAIR1	chr19.54867353	4.348	46.809	-42.461	intron	NM_002287
TTYH1	chr19.54928056	35	72.727	-37.727	intron	NM_001201461
BRSK1	chr19.55813974	100	52.381	47.619	intron	NM_032430
TMEM190	chr19.55889315	65	18.75	46.25	intron	NM_139172
SHISA7	chr19.55945082	70	30	40	exon	NM_001145176
	chr19.57375890	71.429	25.926	45.503	intergenic
	chr19.57630464	87.5	47.619	39.881	intergenic
	chr19.58315778	52	96.875	-44.875	intergenic
	chr19.58913422	27.273	66.667	-39.394	intergenic
MLLT1	chr19.6274189	4.545	55	-50.455	intron	NM_005934
	chr19.6529368	42.857	0	42.857	intergenic
PALM	chr19.710226	61.905	16.667	45.238	intron	NM_001040134
PALM	chr19.719676	92.857	47.826	45.031	intron	NM_001040134
MCOLN1	chr19.7592858	50	88	-38	intron	NM_020533
PNPLA6	chr19.7609395	40	87.879	-47.879	intron	NM_001166114
PRTN3	chr19.846324	54.545	17.5	37.045	exon	NM_002777
ZNF414	chr19.8578139	48.148	86.364	-38.216	exon	NM_032370
MED16	chr19.867946	52.381	93.75	-41.369	downstream_protein_coding	NM_005481
	chr19.8759324	42.857	81.25	-38.393	intergenic
	chr2.107595320	5	53.846	-48.846	intergenic
GREB1	chr2.11754733	14.815	61.905	-47.09	intron	NM_014668
GREB1	chr2.11754782	82.143	33.333	48.81	intron	NM_014668
	chr2.118618041	80.952	44.828	36.124	intergenic
LINC01101	chr2.121223891	31.818	78.378	-46.56	NonCodingRNA	NR_027181
GLI2	chr2.121682686	32	69.444	-37.444	intron	NM_005270
	chr2.121842627	73.913	37.037	36.876	intergenic
	chr2.129278220	7.692	45.455	-37.763	intergenic
ANKRD30BL	chr2.133014029	40.909	78.049	-37.14	NonCodingRNA	NR_027020
hsa-mir-663b(NonCanonical)	chr2.133014636	12.903	52.273	-39.37	miRNA	MI0006336
CACNB4	chr2.152732109	62.069	18.519	43.55	intron	NM_001005747
CACNB4	chr2.152732158	37.931	81.481	-43.55	intron	NM_001005747
	chr2.154157716	96.296	60	36.296	intergenic
NR4A2	chr2.157184832	9.524	47.368	-37.844	intron	NM_006186
	chr2.1604647	52.381	94.737	-42.356	intergenic
	chr2.16154215	38.462	75.51	-37.048	intergenic
PSMD14	chr2.162197859	69.231	25	44.231	intron	NM_005805
	chr2.16254603	76.923	37.5	39.423	intergenic
	chr2.170624850	4.762	54.545	-49.783	intergenic
MYO3B	chr2.171316124	57.143	20	37.143	intron	NM_138995
MYO3B	chr2.171316170	36.364	87.5	-51.136	intron	NM_138995
	chr2.171628203	45.833	7.692	38.141	intergenic
EVX2	chr2.176948222	45.833	8.824	37.009	exon	NM_001080458
SDC1	chr2.20413052	47.619	92.593	-44.974	intron	NM_002997
2004-03-01	chr2.217234886	90	51.852	38.148	exon	NM_020814
	chr2.220563631	12	50	-38	intergenic
	chr2.228265363	4.762	61.905	-57.143	intergenic
SPHKAP	chr2.228863461	95.238	52.381	42.857	intron	NM_030623
CAB39	chr2.231646827	17.391	57.5	-40.109	intron	NM_001130849
SPATA3-AS1	chr2.231855112	29.412	70.455	-41.043	NonCodingRNA	NR_033879
	chr2.232743980	92.857	47.826	45.031	intergenic
	chr2.233916565	27.273	68.966	-41.693	intergenic
	chr2.233916574	27.273	65.517	-38.244	intergenic
INPP5D	chr2.234073122	28.125	72	-43.875	intron	NM_001017915
INPP5D	chr2.234106942	70	16	54	exon	NM_001017915
INPP5D	chr2.234106991	30	76	-46	exon	NM_001017915
	chr2.237727231	77.273	39.583	37.69	intergenic
	chr2.239129499	45	86.207	-41.207	intergenic
	chr2.239754571	85	37.5	47.5	intergenic
	chr2.239907947	70	32.258	37.742	intergenic
HDAC4	chr2.240030762	20.69	59.375	-38.685	intron	NM_006037
HDAC4	chr2.240076247	33.333	76.471	-43.138	intron	NM_006037
HDAC4	chr2.240162683	24	78.788	-54.788	intron	NM_006037
HDAC4	chr2.240168283	47.619	85	-37.381	intron	NM_006037
NDUFA10	chr2.240904936	69.231	31.25	37.981	intron	NM_004544
	chr2.241352664	96.154	59.259	36.895	intergenic
	chr2.241643456	57.692	100	-42.308	intergenic
SNED1	chr2.241937400	82.609	30.435	52.174	upstream_protein_coding	NM_001080437
	chr2.242709934	46.667	89.362	-42.695	intergenic
	chr2.242784852	19.048	60	-40.952	intergenic
ADCY3	chr2.25140325	42.857	81.818	-38.961	intron	NM_004036
	chr2.25149362	53.846	95.238	-41.392	intergenic
EFR3B	chr2.25351745	40	81.633	-41.633	intron	NM_014971
GAREML	chr2.26397661	34.694	71.93	-37.236	intron	NM_001168241
C2orf70	chr2.26786028	34.783	76.19	-41.407	intron	NM_001105519
MAPRE3	chr2.27219113	20.833	62.5	-41.667	intron	NM_012326
NRBP1	chr2.27665203	15	53.846	-38.846	downstream_protein_coding	NM_013392
	chr2.27946612	61.905	100	-38.095	intergenic
	chr2.28573271	20	70.37	-50.37	intergenic
	chr2.28697826	31.429	71.429	-40	intergenic
SPDYA	chr2.29033008	42.857	80.952	-38.095	upstream_protein_coding	NM_001142634
SPDYA	chr2.29033033	28.571	76.19	-47.619	upstream_protein_coding	NM_001142634
SPDYA	chr2.29033039	33.333	71.429	-38.096	upstream_protein_coding	NM_001142634
SPDYA	chr2.29034034	40	1.754	38.246	intron	NM_001142634
SPDYA	chr2.29034078	62.5	21.053	41.447	intron	NM_001142634
NLRC4	chr2.32490394	42.857	95	-52.143	intron	NM_001199139
TSSC1	chr2.3283997	100	57.143	42.857	intron	NM_003310
TSSC1	chr2.3284022	88.462	42.857	45.605	intron	NM_003310
	chr2.33970771	20	68.571	-48.571	intergenic
	chr2.43082049	43.75	81.818	-38.068	intergenic
	chr2.45231279	38.095	0	38.095	intergenic
	chr2.47526943	28.571	69.231	-40.66	intergenic
	chr2.52048817	31.818	75	-43.182	intergenic
MEIS1	chr2.66671795	60.87	23.684	37.186	intron	NM_002398
	chr2.67614129	62.5	24.138	38.362	intergenic
	chr2.67614179	33.333	75	-41.667	intergenic
DYSF	chr2.71787443	45	88.636	-43.636	intron	NM_001130986
	chr2.72012911	52	12.121	39.879	intergenic
LBX2-AS1	chr2.74730818	19.231	65	-45.769	NonCodingRNA	NR_024606
CTNNA2	chr2.80067938	69.444	30.952	38.492	intron	NM_001282598
	chr2.8767329	39.474	77.419	-37.945	intergenic
	chr2.8771897	58.537	17.241	41.296	intergenic
	chr2.8771907	60.606	21.739	38.867	intergenic
	chr2.9285893	38.095	82.353	-44.258	intergenic
KIAA1211L	chr2.99438747	42.857	81.818	-38.961	exon	NM_207362
RRBP1	chr20.17595314	90	46.667	43.333	intron	NM_001042576
	chr20.21968139	59.259	96.667	-37.408	intergenic
	chr20.22964723	31.818	68.75	-36.932	intergenic
	chr20.23087172	25	62.745	-37.745	intergenic
	chr20.24766919	56	97.143	-41.143	intergenic
ACSS1	chr20.24994274	59.091	21.212	37.879	exon	NM_001252676
NINL	chr20.25542796	40	76.923	-36.923	intron	NM_025176
	chr20.25843028	20.833	60.87	-40.037	intergenic
HM13-AS1	chr20.30156039	80	36.667	43.333	NonCodingRNA	NR_046853
C20orf112	chr20.31044893	58.065	12.5	45.565	intron	NM_080616
C20orf112	chr20.31063305	7.692	44.444	-36.752	intron	NM_080616
BPIFB3	chr20.31649772	32	85.366	-53.366	intron	NM_182658
DDRGK1	chr20.3184107	20.513	57.143	-36.63	intron	NM_023935
SLC4A11	chr20.3213961	91.304	54.839	36.465	intron	NM_032034
MAP1LC3A	chr20.33146728	46.154	8.696	37.458	intron	NM_032514
	chr20.34980098	42.857	80.282	-37.425	intergenic
SOGA1	chr20.35462287	80	37.037	42.963	intron	NM_080627
SRC	chr20.36025086	30	78.378	-48.378	intron	NM_198291
	chr20.36816470	36.364	80	-43.636	intergenic
HSPA12B	chr20.3732775	75	37.143	37.857	exon	NM_001197327
	chr20.39516089	60	22	38	intergenic
ADRA1D	chr20.4229594	38.462	0	38.462	exon	NM_000678
TTPAL	chr20.43105151	57.143	20	37.143	intron	NM_001039199
	chr20.43843825	100	63.333	36.667	intergenic
	chr20.4461968	43.478	88	-44.522	intergenic
CDH22	chr20.44829325	90.476	43.478	46.998	intron	NM_021248
CDH22	chr20.44935143	30.435	67.647	-37.212	intron	NM_021248
	chr20.45825889	76.923	23.529	53.394	intergenic
	chr20.45825936	26.923	81.25	-54.327	intergenic
B4GALT5	chr20.48321319	90	49.123	40.877	intron	NM_004776
	chr20.48664975	90.323	53.659	36.664	intergenic
	chr20.48993691	24	61.111	-37.111	intergenic
	chr20.52126825	60.87	19.231	41.639	intergenic
	chr20.55665067	76.923	30.435	46.488	intergenic
BMP7	chr20.55757523	100	61.905	38.095	intron	NM_001719
MIR5095	chr20.55965547	62.069	18.421	43.648	NonCodingRNA	NR_039970
RBM38	chr20.55975578	12.821	52	-39.179	intron	NM_017495
GNAS-AS1	chr20.57416557	71.429	25	46.429	NonCodingRNA	NR_002785
GNAS-AS1	chr20.57416559	66.667	28.571	38.096	NonCodingRNA	NR_002785
GNAS-AS1	chr20.57416568	66.667	28.571	38.096	NonCodingRNA	NR_002785
GNAS-AS1	chr20.57416570	65	28.571	36.429	NonCodingRNA	NR_002785
GNAS-AS1	chr20.57417352	17.391	65.714	-48.323	NonCodingRNA	NR_002785
GNAS	chr20.57444006	80	42.308	37.692	intron	NM_080425
GNAS	chr20.57444022	56	19.231	36.769	intron	NM_080425
ZNF831	chr20.57806234	47.826	86.842	-39.016	intron	NM_178457
LOC284757	chr20.58801837	63.636	25	38.636	NonCodingRNA	NR_046099
	chr20.59224823	80	33.333	46.667	intergenic
	chr20.59770989	43.478	80.952	-37.474	intergenic
OSBPL2	chr20.60814663	77.273	33.333	43.94	intron	NM_001278649
	chr20.61008984	34.783	83.333	-48.55	intergenic
	chr20.61032045	59.091	97.297	-38.206	intergenic
GATA5	chr20.61048609	80.769	27.027	53.742	exon	NM_080473
	chr20.61324388	24.138	68	-43.862	intergenic
OGFR	chr20.61446270	56.667	97.5	-40.833	downstream_protein_coding	NM_007346
	chr20.61612321	15	58.333	-43.333	intergenic
	chr20.61639427	77.419	40	37.419	intergenic
LOC63930	chr20.61657003	23.077	60	-36.923	NonCodingRNA	NR_033370
NKAIN4	chr20.61876246	80	39.13	40.87	intron	NM_152864
NKAIN4	chr20.61881835	96	55.263	40.737	intron	NM_152864
COL20A1	chr20.61926191	40	80	-40	intron	NM_020882
	chr20.62032785	65	27.5	37.5	intergenic
EEF1A2	chr20.62120525	30	69.231	-39.231	intron	NM_001958
RTEL1	chr20.62318188	11.111	52.83	-41.719	intron	NM_001283009
ZGPAT	chr20.62340149	76.923	36	40.923	exon	NM_001195654
UCKL1-AS1	chr20.62585770	44.444	81.818	-37.374	NonCodingRNA	NR_027287
ZNF512B	chr20.62601885	21.739	60	-38.261	upstream_protein_coding	NM_020713
MYT1	chr20.62831642	86.957	50	36.957	intron	NM_004535
	chr21.22013214	73.913	37.5	36.413	intergenic
	chr21.24863106	100	63.636	36.364	intergenic
MAP3K7CL	chr21.30531709	48	87.234	-39.234	intron	NM_001286624
	chr21.34693498	60	100	-40	intergenic
CLDN14	chr21.37847433	74.419	26.923	47.496	intron	NM_144492
ERG	chr21.40032308	0	36.364	-36.364	intron	NM_001243428
WRB	chr21.40762332	11.111	52.381	-41.27	intron	NM_001146218
MX1	chr21.42798863	72	33.333	38.667	intron	NM_002462
WDR4	chr21.44282188	65.517	28.125	37.392	intron	NM_001260477
	chr21.44726577	69.231	25	44.231	intergenic
	chr21.44800983	19.355	58.065	-38.71	intergenic
	chr21.44864204	32	68.966	-36.966	intergenic
	chr21.45188402	30	77.419	-47.419	intergenic
AGPAT3	chr21.45341302	37.838	76.471	-38.633	intron	NM_020132
TSPEAR-AS1	chr21.45930136	56.25	19.048	37.202	NonCodingRNA	NR_103707
SUMO3	chr21.46238670	38.095	76.923	-38.828	upstream_protein_coding	NM_006936
FAM207A	chr21.46363474	24	68.182	-44.182	intron	NM_058190
LINC00162	chr21.46424449	63.636	21.212	42.424	NonCodingRNA	NR_024089
	chr21.46453342	65.517	27.027	38.49	intergenic
	chr21.46475372	69.565	19.048	50.517	intergenic
ADARB1	chr21.46534355	4.167	60	-55.833	NonCodingRNA	NR_027672
	chr21.46722006	27.273	66.667	-39.394	intergenic
	chr21.46803741	88	51.163	36.837	intergenic
CECR6	chr22.17600667	20.588	63.333	-42.745	exon	NM_031890
ARVCF	chr22.19958855	8	50	-42	exon	NM_001670
	chr22.20203766	54.167	92	-37.833	intergenic
	chr22.21042906	80	44	36	intergenic
HIC2	chr22.21799571	51.852	92.308	-40.456	exon	NM_015094
	chr22.22006925	40	0	40	intergenic
PPIL2	chr22.22043062	64.706	20.69	44.016	exon	NM_014337
RAB36	chr22.23494286	74.194	33.333	40.861	intron	NM_004914
	chr22.23727779	34.783	74.359	-39.576	intergenic
	chr22.23793882	29.167	70.27	-41.103	intergenic
	chr22.25056213	38.095	78.788	-40.693	intergenic
KIAA1671	chr22.25575269	52.381	90	-37.619	intron	NM_001145206
MYO18B	chr22.26143731	59.259	97.674	-38.415	intron	NM_032608
TTC28	chr22.28511191	70.833	34.286	36.547	intron	NM_001145418
NEFH	chr22.29875592	90.909	34.375	56.534	upstream_protein_coding	NM_021076
	chr22.30591038	30	77.273	-47.273	intergenic
LIF	chr22.30636706	95.455	50	45.455	3'UTR	NM_002309
	chr22.30674191	33.333	78.788	-45.455	intergenic
	chr22.30970471	28.571	65.385	-36.814	intergenic
CACNG2	chr22.36973094	100	60	40	intron	NM_006078
IL2RB	chr22.37530848	60.714	100	-39.286	intron	NM_000878
MICALL1	chr22.38303232	33.333	71.429	-38.096	intron	NM_033386
POLR2F	chr22.38350434	40.741	86.957	-46.216	intron	NM_021974
SUN2	chr22.39147175	52.381	91.304	-38.923	intron	NM_001199580
	chr22.39569084	46	88.235	-42.235	intergenic
CACNA1I	chr22.40074488	50	88.462	-38.462	intron	NM_021096
	chr22.41110979	30.769	67.857	-37.088	intergenic
ZC3H7B	chr22.41736028	84.615	46.667	37.948	exon	NM_017590
	chr22.43258911	50	89.362	-39.362	intergenic
EFCAB6	chr22.43933399	57.692	12	45.692	exon	NM_022785
EFCAB6	chr22.43998005	52.174	100	-47.826	intron	NM_022785
	chr22.44995167	90.909	54.167	36.742	intergenic
	chr22.46273753	33.333	70.588	-37.255	intergenic
	chr22.46276443	70	33.333	36.667	intergenic
WNT7B	chr22.46366036	19.048	55.814	-36.766	intron	NM_058238
	chr22.46392571	19.048	56.522	-37.474	intergenic
CELSR1	chr22.46771055	69.231	32.143	37.088	intron	NM_014246
	chr22.47018452	25	66.667	-41.667	intergenic
GRAMD4	chr22.47048265	57.576	97.059	-39.483	intron	NM_015124
CERK	chr22.47082405	25	62.069	-37.069	3'UTR	NM_022766
TBC1D22A	chr22.47367836	18.182	60.87	-42.688	intron	NM_001284305
	chr22.47946801	90.323	44.828	45.495	intergenic
	chr22.49588319	57.143	20	37.143	intergenic
	chr22.50322665	13.043	51.852	-38.809	intergenic
	chr22.50336840	33.333	80	-46.667	intergenic
	chr22.50422465	55	13.333	41.667	intergenic
PANX2	chr22.50609492	50	10	40	intron	NM_052839
PPP6R2	chr22.50849465	71.875	30	41.875	intron	NM_001242898
	chr22.50981116	18.182	61.765	-43.583	intergenic
	chr22.50981121	22.727	64.706	-41.979	intergenic
HGD	chr3.120401165	95.238	56	39.238	5'UTR	NM_000187
	chr3.125677261	15	51.724	-36.724	intergenic
SLC41A3	chr3.125819943	95.238	59.459	35.779	intron	NM_001164475
	chr3.126854847	81.818	45.455	36.363	intergenic
GATA2	chr3.128198185	78.571	40.625	37.946	downstream_protein_coding	NM_001145662
	chr3.128273857	5	41.667	-36.667	intergenic
FAM86HP	chr3.129822781	100	64.286	35.714	NonCodingRNA	NR_024252
IL20RB	chr3.136714183	4.762	44.186	-39.424	intron	NM_144717
	chr3.137142211	22.222	70.69	-48.468	intergenic
PRR23B	chr3.138739722	14.815	68	-53.185	5'UTR	NM_001013650
ZIC4	chr3.147111610	54.167	13.333	40.834	intron	NM_001168378
	chr3.156326490	60.714	22.222	38.492	intergenic
SHOX2	chr3.157822033	68	27.586	40.414	intron	NM_003030
	chr3.162318060	76.923	37.037	39.886	intergenic
ATP11B	chr3.182565028	47.619	88.571	-40.952	intron	NM_014616
	chr3.193498749	9.091	46.875	-37.784	intergenic
	chr3.194779662	30.303	69.231	-38.928	intergenic
MUC4	chr3.195489435	58.333	96	-37.667	intron	NM_138297
MUC4	chr3.195529643	46.667	84.615	-37.948	intron	NM_138297
	chr3.195913342	68.182	23.81	44.372	intergenic
BDH1	chr3.197269693	23.529	61.538	-38.009	intron	NM_004051
RARB	chr3.25495371	35	74.074	-39.074	intron	NM_000965
CMTM7	chr3.32492555	79.412	38.462	40.95	intron	NM_181472
ZBTB47	chr3.42699895	58.333	96.875	-38.542	exon	NM_145166
	chr3.44102184	80.952	42.308	38.644	intergenic
	chr3.46343588	33.333	75	-41.667	intergenic
ITPR1	chr3.4674915	37.931	76.19	-38.259	intron	NM_002222
LAMB2	chr3.49170520	74.074	36.364	37.71	5'UTR	NM_002292
HYAL2	chr3.50356152	36.667	73.81	-37.143	intron	NM_003773
NISCH	chr3.52525447	13.043	55.556	-42.513	exon	NM_007184
DCP1A	chr3.53348743	40	77.273	-37.273	intron	NM_018403
ARHGEF3	chr3.57113725	25.806	80.952	-55.146	upstream_protein_coding	NM_001128615
PDZRN3	chr3.73619820	56.522	95.455	-38.933	intron	NM_015009
FAM86DP	chr3.75474754	30	100	-70	NonCodingRNA	NR_024241
	chr3.9611781	75.862	39.474	36.388	intergenic
TRMT10A	chr4.100484000	18.75	58.333	-39.583	intron	NM_152292
COL25A1	chr4.109905831	86.957	40	46.957	intron	NM_001256074
	chr4.110277608	100	64.286	35.714	intergenic
PITX2	chr4.111541814	10	52.174	-42.174	intron	NM_000325
	chr4.11296	83.333	40.625	42.708	intergenic
	chr4.113711804	75	37.5	37.5	intergenic
CTBP1	chr4.1222161	36	76	-40	intron	NM_001328
CTBP1	chr4.1222208	80	42.857	37.143	intron	NM_001328
JADE1	chr4.129783057	51.852	14.706	37.146	exon	NM_024900
	chr4.139739594	27.273	73.077	-45.804	intergenic
	chr4.139739643	72.727	28	44.727	intergenic
	chr4.1402569	54.545	17.857	36.688	intergenic
	chr4.1408881	68.182	28.205	39.977	intergenic
MAML3	chr4.141013724	26.667	68.571	-41.904	intron	NM_018717
	chr4.15171479	80	36	44	intergenic
	chr4.151939628	81.481	40	41.481	intergenic
	chr4.151939678	11.538	64.103	-52.565	intergenic
	chr4.152950120	38.235	90.909	-52.674	intergenic
DCHS2	chr4.155411208	9.375	50	-40.625	exon	NM_001142553
	chr4.1558632	3.571	42.308	-38.737	intergenic
	chr4.1558674	4.167	41.935	-37.768	intergenic
CD38	chr4.15779729	40	83.871	-43.871	upstream_protein_coding	NM_001775
	chr4.1768630	48	87.5	-39.5	intergenic
	chr4.181718883	26.087	65.217	-39.13	intergenic
LETM1	chr4.1835173	95.652	58.065	37.587	intron	NM_012318
	chr4.186941710	22.222	64.286	-42.064	intergenic
	chr4.189134904	63.636	27.273	36.363	intergenic
POLN	chr4.2224139	22.222	63.158	-40.936	intron	NM_181808
POLN	chr4.2224189	74.286	31.579	42.707	intron	NM_181808
SH3BP2	chr4.2833387	46.154	94.444	-48.29	exon	NM_003023
MFSD10	chr4.2932643	80	38.095	41.905	exon	NM_001120
	chr4.3269727	50	7.143	42.857	intergenic
	chr4.3269769	50	91.837	-41.837	intergenic
	chr4.35217736	100	56.25	43.75	intergenic
LINC00955	chr4.3587435	33.333	74.074	-40.741	NonCodingRNA	NR_040045
	chr4.3616051	80.435	44.286	36.149	intergenic
	chr4.3633074	54.167	95.455	-41.288	intergenic
	chr4.3703468	80.952	30.769	50.183	intergenic
	chr4.3742113	86.364	44.444	41.92	intergenic
	chr4.3774609	33.333	77.419	-44.086	intergenic
DCAF4L1	chr4.41982743	34.783	80	-45.217	upstream_protein_coding	NM_001029955
TMEM128	chr4.4248517	61.905	23.81	38.095	intron	NM_032927
TMEM128	chr4.4248567	42.857	80	-37.143	intron	NM_032927
	chr4.45209871	52	89.286	-37.286	intergenic
PIGG	chr4.527940	46.667	85.714	-39.047	intron	NM_001127178
CRMP1	chr4.5889132	20	57.692	-37.692	intron	NM_001313
CRMP1	chr4.5894362	54.545	16.667	37.878	exon	NM_001014809
	chr4.6009869	25	62.5	-37.5	intergenic
PDE6B	chr4.627677	45	86.842	-41.842	intron	NM_000283
PDE6B	chr4.640439	34.783	80.769	-45.986	intron	NM_000283
PDE6B	chr4.640453	52.174	96.154	-43.98	intron	NM_000283
PDE6B	chr4.648772	30	70.833	-40.833	intron	NM_001145292
PPP2R2C	chr4.6537029	45	87.5	-42.5	exon	NM_001206995
	chr4.65945499	69.444	25.714	43.73	intergenic
	chr4.6665685	19.355	60.87	-41.515	intergenic
SORCS2	chr4.7228256	68	29.167	38.833	intron	NM_020777
SORCS2	chr4.7571865	35.294	73.333	-38.039	intron	NM_020777
PARM1	chr4.75860297	75	34.483	40.517	intron	NM_015393
	chr4.77342051	64	20	44	intergenic
CPLX1	chr4.778780	20	61.29	-41.29	3'UTR	NM_006651
AFAP1	chr4.7844608	75.676	34.286	41.39	intron	NM_001134647
ABLIM2	chr4.8012503	30.435	70.732	-40.297	intron	NM_001286688
ABLIM2	chr4.8012511	26.087	68.293	-42.206	intron	NM_001286688
HTRA3	chr4.8289583	55	18.182	36.818	intron	NM_053044
PLAC8	chr4.84029647	3.448	42.857	-39.409	intron	NM_001130716
FAM175A	chr4.84400481	55	10	45	intron	NM_139076
SLC26A1	chr4.981529	50	87.179	-37.179	3'UTR	NM_022042
SLC2A9	chr4.9955775	8.696	56.098	-47.402	intron	NM_020041
	chr5.104934280	65.714	27.273	38.441	intergenic
SLC12A7	chr5.1067454	100	57.143	42.857	intron	NM_006598
TNFAIP8	chr5.118691033	28	65.217	-37.217	5'UTR	NM_001286813
SLC6A18	chr5.1246092	24	73.913	-49.913	exon	NM_182632
PDLIM4	chr5.131607149	4.167	44	-39.833	exon	NM_003687
H2AFY	chr5.134713990	14.634	53.846	-39.212	intron	NM_138609
	chr5.134777440	41.818	89.286	-47.468	intergenic
SLC25A48	chr5.135188477	60	21.739	38.261	exon	NM_145282
	chr5.139020494	34.783	75	-40.217	intergenic
	chr5.139020541	62.5	25	37.5	intergenic
	chr5.140155657	36.364	81.818	-45.454	intergenic
PCDHA1	chr5.140167848	75	30.233	44.767	exon	NM_031410
PCDHA3	chr5.140182516	29.412	80	-50.588	exon	NM_031497
PCDHA3	chr5.140182983	80	41.935	38.065	exon	NM_031497
PCDHA9	chr5.140229814	21.739	62.5	-40.761	exon	NM_014005
PCDHA11	chr5.140250776	52.381	12	40.381	exon	NM_031861
PCDHA11	chr5.140251073	32.143	70.37	-38.227	exon	NM_031861
PCDHB5	chr5.140517381	80	30.435	49.565	exon	NM_015669
PCDHGA1	chr5.140711854	86.364	50	36.364	exon	NM_031993
PCDHGC5	chr5.140870701	30.435	75	-44.565	exon	NM_032407
	chr5.141185621	35.714	73.171	-37.457	intergenic
	chr5.164924999	9.375	46.875	-37.5	intergenic
SLIT3	chr5.168711136	47.826	97.297	-49.471	intron	NM_003062
SLIT3	chr5.168711203	83.333	46.512	36.821	intron	NM_003062
LCP2	chr5.169676097	69.231	30.769	38.462	intron	NM_005565
KCNIP1	chr5.169780174	17.241	55.556	-38.315	upstream_protein_coding	NM_001034838
STK10	chr5.171590548	100	64.286	35.714	intron	NM_005990
NEURL1B	chr5.172067642	26.471	64.815	-38.344	upstream_protein_coding	NM_001142651
NEURL1B	chr5.172110708	59.259	21.739	37.52	exon	NM_001142651
	chr5.172840349	95	46.154	48.846	intergenic
	chr5.173748317	52.174	15.625	36.549	intergenic
	chr5.173918650	79.31	34	45.31	intergenic
	chr5.174135594	52.381	90.476	-38.095	intergenic
	chr5.178184791	57.692	95.238	-37.546	intergenic
ADAMTS2	chr5.178559562	32.143	72.727	-40.584	intron	NM_014244
ADAMTS2	chr5.178692633	13.043	50	-36.957	intron	NM_021599
FLT4	chr5.180046349	77.419	37.931	39.488	exon	NM_002020
FLT4	chr5.180046379	64.516	27.586	36.93	intron	NM_002020
FLT4	chr5.180046391	69.697	32.353	37.344	intron	NM_002020
FLT4	chr5.180072442	19.048	66.667	-47.619	intron	NM_002020
	chr5.1856787	80	40	40	intergenic
	chr5.2008517	19.231	72	-52.769	intergenic
	chr5.2273365	42.857	82.353	-39.496	intergenic
	chr5.26237699	100	60.526	39.474	intergenic
RXFP3	chr5.33937558	33.333	80	-46.667	exon	NM_016568
	chr5.4001363	28	65.714	-37.714	intergenic
SLC9A3	chr5.497572	60	100	-40	intron	NM_001284351
	chr5.525552	3.125	53.333	-50.208	intergenic
F2RL1	chr5.76119028	76.923	40	36.923	intron	NM_005242
MTRR	chr5.7873564	88.462	51.724	36.738	exon	NM_002454
	chr5.83812780	80	36	44	intergenic
NR2F1	chr5.92923396	71.429	28	43.429	intron	NM_005654
	chr6.105131866	17.857	60	-42.143	intergenic
DDO	chr6.110720880	21.739	63.636	-41.897	intron	NM_004032
	chr6.121726134	61.905	100	-38.095	intergenic
	chr6.147728132	23.81	61.111	-37.301	intergenic
	chr6.150381200	23.333	63.889	-40.556	intergenic
	chr6.158195675	80.952	42.308	38.644	intergenic
PARK2	chr6.161776804	12	50	-38	intron	NM_013987
PARK2	chr6.162036650	54.167	92.593	-38.426	intron	NM_013987
PARK2	chr6.162714865	27.273	65.217	-37.944	intron	NM_013987
GMPR	chr6.16277312	65.625	15.385	50.24	intron	NM_006877
	chr6.163756617	81.818	34.783	47.035	intergenic
SFT2D1	chr6.166746973	15	52.381	-37.381	intron	NM_145169
RPS6KA2	chr6.167196221	54.839	92.593	-37.754	intron	NM_001006932
	chr6.167820307	84.615	47.826	36.789	intergenic
FRMD1	chr6.168479020	78.261	41.379	36.882	intron	NM_024919
	chr6.168746847	27.273	72	-44.727	intergenic
	chr6.169331371	58.621	16	42.621	intergenic
	chr6.169331404	95	58.333	36.667	intergenic
	chr6.169561065	48	86.364	-38.364	intergenic
	chr6.169572715	22.222	60.87	-38.648	intergenic
	chr6.18320386	80	39.13	40.87	intergenic
	chr6.27524681	29.167	70.37	-41.203	intergenic
	chr6.27536944	60	22.222	37.778	intergenic
	chr6.2796515	72.222	35.849	36.373	intergenic
	chr6.28447087	60.606	23.077	37.529	intergenic
NQO2	chr6.3000666	4.545	50	-45.455	intron	NM_000904
IP6K3	chr6.33712865	27.778	73.333	-45.555	intron	NM_054111
GRM4	chr6.34097495	36.364	76.316	-39.952	intron	NM_001282847
PACSIN1	chr6.34488553	30.435	68.182	-37.747	intron	NM_001199583
PACSIN1	chr6.34488603	70	27.273	42.727	intron	NM_001199583
TEAD3	chr6.35454276	88	47.368	40.632	exon	NM_003214
	chr6.37503925	7.692	45.833	-38.141	intergenic
	chr6.37503943	7.692	45.833	-38.141	intergenic
MDGA1	chr6.37617977	22.581	61.538	-38.957	exon	NM_153487
FAM50B	chr6.3849595	20	60	-40	upstream_protein_coding	NM_012135
	chr6.40862849	68.966	29.412	39.554	intergenic
	chr6.41496023	66.667	28	38.667	intergenic
	chr6.41604972	25	66.667	-41.667	intergenic
CCND3	chr6.41998454	9.091	47.368	-38.277	intron	NM_001136126
TRERF1	chr6.42385331	21.212	58.333	-37.121	intron	NM_033502
	chr6.43855326	10.714	48.571	-37.857	intergenic
	chr6.64104703	16.129	58.333	-42.204	intergenic
	chr6.70178903	50	10	40	intergenic
	chr6.72130535	47.619	9.091	38.528	intergenic
RREB1	chr6.7223565	80.952	41.667	39.285	intron	NM_001003699
RIMS1	chr6.72892347	3.571	40.741	-37.17	exon	NM_014989
	chr6.73943250	42.857	84.375	-41.518	intergenic
	chr6.73943298	57.143	12.5	44.643	intergenic
	chr6.83295099	66.667	19.355	47.312	intergenic
	chr6.83524118	66.667	18.182	48.485	intergenic
	chr6.83524167	25	63.636	-38.636	intergenic
RRAGD	chr6.90116243	61.905	23.333	38.572	intron	NM_021244
EPHB4	chr7.100415006	68.182	18.182	50	intron	NM_004444
	chr7.101346270	82.927	40.909	42.018	intergenic
C7orf50	chr7.1052735	66.667	29.032	37.635	intron	NM_001134396
C7orf50	chr7.1105808	61.905	100	-38.095	intron	NM_001134396
	chr7.1206880	12	50	-38	intergenic
FEZF1	chr7.121940573	5	42.308	-37.308	downstream_protein_coding	NM_001024613
	chr7.125631334	45.833	84.615	-38.782	intergenic
KCP	chr7.128549944	36.364	85	-48.636	intron	NM_199349
MEST	chr7.130131146	66.667	29.167	37.5	intron	NM_001253902
MEST	chr7.130131155	66.667	29.167	37.5	intron	NM_001253902
MEST	chr7.130131159	66.667	29.167	37.5	intron	NM_001253902
MEST	chr7.130131167	66.667	25	41.667	intron	NM_001253902
	chr7.131314454	40	78.788	-38.788	intergenic
	chr7.1336292	11.905	50.82	-38.915	intergenic
	chr7.1380242	43.75	92.308	-48.558	intergenic
	chr7.140341135	76	32	44	intergenic
GSTK1	chr7.142961392	31.818	70.27	-38.452	intron	NM_001143680
CLCN1	chr7.143013292	47.619	88.462	-40.843	5'UTR	NM_000083
CUL1	chr7.148495161	82.609	45.833	36.776	intron	NM_003592
GIMAP8	chr7.150174547	56.522	95.455	-38.933	exon	NM_175571
NOS3	chr7.150698043	42.105	81.25	-39.145	intron	NM_001160109
PRKAG2	chr7.151488543	20	58.621	-38.621	intron	NM_001040633
PRKAG2	chr7.151535862	26.667	69.697	-43.03	intron	NM_016203
PRKAG2	chr7.151542975	75	33.333	41.667	intron	NM_016203
	chr7.152273398	26.087	64.865	-38.778	intergenic
	chr7.155131015	32.143	70.833	-38.69	intergenic
	chr7.155221072	69.565	30	39.565	intergenic
	chr7.155369317	50	87.5	-37.5	intergenic
	chr7.156832785	90.476	54.167	36.309	intergenic
	chr7.157069957	25	68	-43	intergenic
PTPRN2	chr7.157348219	56	94.118	-38.118	intron	NM_130842
PTPRN2	chr7.157451543	69.231	29.412	39.819	intron	NM_130842
PTPRN2	chr7.157461117	50	97.059	-47.059	intron	NM_130842
PTPRN2	chr7.157494413	95.238	54.286	40.952	intron	NM_130842
	chr7.158766200	35	75.862	-40.862	intergenic
VIPR2	chr7.158854584	9.524	59.459	-49.935	intron	NM_003382
HDAC9	chr7.18703250	65	25	40	intron	NM_001204148
hsa-miR-4655-3p(NonCanonical)	chr7.1883839	82.353	41.379	40.974	miRNA	MIMAT0019722
MAD1L1	chr7.2044026	69.565	32	37.565	intron	NM_003550
MAD1L1	chr7.2146729	90.476	54.545	35.931	intron	NM_003550
FTSJ2	chr7.2273239	39.13	84.211	-45.081	downstream_protein_coding	NM_013393
	chr7.2518641	52.174	90.323	-38.149	intergenic
	chr7.26301725	29.167	92.308	-63.141	intergenic
HOTAIRM1	chr7.27138084	15.385	52	-36.615	NonCodingRNA	NR_038367
	chr7.27279101	50	7.692	42.308	intergenic
NOD1	chr7.30489186	35	77.273	-42.273	intron	NM_006092
NOD1	chr7.30491574	33.333	70.909	-37.576	exon	NM_006092
ELMO1	chr7.36985045	23.077	66.667	-43.59	intron	NM_001039459
ELMO1	chr7.36985092	74.074	25.926	48.148	intron	NM_001039459
	chr7.408746	45	88	-43	intergenic
	chr7.45431891	66.667	28.571	38.096	intergenic
ADCY1	chr7.45613287	56	19.048	36.952	upstream_protein_coding	NM_021116
PKD1L1	chr7.47932960	82.143	35.714	46.429	intron	NM_138295
	chr7.511719	64	25	39	intergenic
	chr7.52155818	23.077	66.667	-43.59	intergenic
EGFR	chr7.55177625	53.846	92.308	-38.462	intron	NM_201283
	chr7.5597721	25	70	-45	intergenic
PRKAR1B	chr7.631118	61.538	22.857	38.681	intron	NM_002735
	chr7.63643336	16	53.333	-37.333	intergenic
ZNF735	chr7.63667670	34.091	76.744	-42.653	intron	NM_001159524
ZNF735	chr7.63667718	70.27	20.69	49.58	intron	NM_001159524
	chr7.66346577	45	88.462	-43.462	intergenic
HIP1	chr7.75188579	56	19.355	36.645	intron	NM_001243198
PTPN12	chr7.77227400	58.333	14.815	43.518	intron	NM_001131009
PTPN12	chr7.77227450	37.5	85.185	-47.685	intron	NM_001131009
	chr7.80674455	77.273	36.364	40.909	intergenic
PEG10	chr7.94287862	25	63.333	-38.333	intron	NM_001172438
SLC25A32	chr8.104410168	44	84	-40	downstream_protein_coding	NM_030780
	chr8.105379755	14.286	58.333	-44.047	intergenic
	chr8.123636794	76.923	36.585	40.338	intergenic
ZHX2	chr8.123944669	80.769	44	36.769	intron	NM_014943
FAM83A	chr8.124195192	40.909	85	-44.091	exon	NM_032899
DLC1	chr8.13012029	91.667	54.286	37.381	intron	NM_182643
LOC286094	chr8.136304066	65.625	16.667	48.958	NonCodingRNA	NR_026706
LOC286094	chr8.136304116	31.25	76.667	-45.417	NonCodingRNA	NR_026706
	chr8.1365417	37.5	76.667	-39.167	intergenic
COL22A1	chr8.139883644	33.333	72.727	-39.394	intron	NM_152888
	chr8.139943385	55	92.308	-37.308	intergenic
SLC45A4	chr8.142237057	56.522	19.048	37.474	intron	NM_001286648
	chr8.142627096	21.429	64.286	-42.857	intergenic
	chr8.142690424	60	20	40	intergenic
TSNARE1	chr8.143358298	59.091	17.391	41.7	intron	NM_145003
TSNARE1	chr8.143461668	100	64.286	35.714	intron	NM_145003
	chr8.144222338	39.394	88.235	-48.841	intergenic
LY6H	chr8.144240870	60	6.061	53.939	intron	NM_002347
	chr8.144468766	90	52.381	37.619	intergenic
TIGD5	chr8.144681050	9.091	47.619	-38.528	exon	NM_032862
FAM83H	chr8.144809963	45	85	-40	exon	NM_198488
FAM83H	chr8.144810598	11.538	48.276	-36.738	exon	NM_198488
hsa-miR-4664-5p(NonCanonical)	chr8.144815299	84	47.826	36.174	miRNA	MIMAT0019737
SCRIB	chr8.144893965	69.231	15.385	53.846	intron	NM_015356
LRRC24	chr8.145750260	55.556	16.667	38.889	exon	NM_001024678
	chr8.145939486	56.522	13.043	43.479	intergenic
LZTS1	chr8.20103484	85.714	42.857	42.857	downstream_protein_coding	NM_021020
GFRA2	chr8.21590600	22.727	63.333	-40.606	intron	NM_001165038
HR	chr8.21976448	75	38.71	36.29	intron	NM_005144
PHYHIP	chr8.22089341	0	38.095	-38.095	5'UTR	NM_014759
	chr8.2263370	79.167	40	39.167	intergenic
	chr8.336025	94.737	55.814	38.923	intergenic
ZNF703	chr8.37555741	0	37.5	-37.5	exon	NM_025069
	chr8.38508535	40.909	4	36.909	intergenic
SFRP1	chr8.41142878	95	59.184	35.816	intron	NM_003012
	chr8.47247171	25	66.667	-41.667	intergenic
	chr8.48919683	95.238	23.684	71.554	intergenic
	chr8.57841429	16.667	61.905	-45.238	intergenic
	chr8.5916535	85	45.161	39.839	intergenic
CHD7	chr8.61626952	23.81	75	-51.19	intron	NM_017780
	chr8.66064705	53.846	91.667	-37.821	intergenic
ERICH1-AS1	chr8.697368	76.087	39.286	36.801	NonCodingRNA	NR_073397
	chr8.70281053	65	28.205	36.795	intergenic
	chr8.8146129	91.304	51.111	40.193	intergenic
	chr8.8580562	72.727	26.923	45.804	intergenic
	chr8.9103944	73.913	29.167	44.746	intergenic
	chr8.91215306	9.524	50	-40.476	intergenic
	chr8.9791517	12.5	65.455	-52.955	intergenic
LOC100499484-C9ORF174	chr9.100069676	44	0	44	NonCodingRNA	NR_036527
	chr9.100499862	62.5	100	-37.5	intergenic
GABBR2	chr9.101325729	50	88.571	-38.571	intron	NM_005458
	chr9.106761891	26.087	66.667	-40.58	intergenic
COL27A1	chr9.116989458	60	100	-40	intron	NM_032888
GSN	chr9.124049712	22.727	61.765	-39.038	intron	NM_001258030
	chr9.124889449	32	78.261	-46.261	intergenic
	chr9.124897166	20	57.576	-37.576	intergenic
	chr9.125168765	58.333	96.429	-38.096	intergenic
	chr9.127215504	45	92	-47	intergenic
	chr9.128141347	77.273	34.783	42.49	intergenic
	chr9.129288945	24.138	71.429	-47.291	intergenic
	chr9.131171288	66.667	27.5	39.167	intergenic
	chr9.133047453	35.897	78.378	-42.481	intergenic
FIBCD1	chr9.133805355	54.167	92.308	-38.141	exon	NM_032843
	chr9.134210134	73.077	32.143	40.934	intergenic
NTNG2	chr9.135118598	95.833	53.571	42.262	downstream_protein_coding	NM_032536
C9orf171	chr9.135302926	58.333	96	-37.667	intron	NM_207417
VAV2	chr9.136834190	71.429	31.429	40	intron	NM_001134398
VAV2	chr9.136834282	14.286	55.172	-40.886	intron	NM_001134398
	chr9.137186179	33.333	70.37	-37.037	intergenic
RXRA	chr9.137274601	32	71.053	-39.053	intron	NM_002957
RXRA	chr9.137274607	24	68.421	-44.421	intron	NM_002957
COL5A1	chr9.137658703	33.333	73.913	-40.58	intron	NM_000093
COL5A1	chr9.137658721	23.81	60.87	-37.06	intron	NM_000093
OLFM1	chr9.137997278	18.519	60.87	-42.351	intron	NM_001282611
OBP2A	chr9.138439108	54.167	97.561	-43.394	intron	NM_014582
LOC100130954	chr9.138476775	75	25	50	NonCodingRNA	NR_034017
KCNT1	chr9.138681923	6.897	52	-45.103	intron	NM_020822
KCNT1	chr9.138684874	62.963	20.588	42.375	3'UTR	NM_020822
	chr9.139039829	100	60.87	39.13	intergenic
CARD9	chr9.139265636	18.75	63.889	-45.139	intron	NM_052814
	chr9.139295200	83.333	41.379	41.954	intergenic
NOTCH1	chr9.139425520	72.727	31.818	40.909	intron	NM_017617
	chr9.139540371	30	68.182	-38.182	intergenic
EGFL7	chr9.139555303	30.435	72.727	-42.292	NonCodingRNA	NR_046367
EGFL7	chr9.139556620	42.857	81.25	-38.393	NonCodingRNA	NR_046367
	chr9.139625230	52.381	93.333	-40.952	intergenic
MAMDC4	chr9.139750490	30.769	74.074	-43.305	exon	NM_206920
C8G	chr9.139841279	50	88.462	-38.462	3'UTR	NM_000606
GRIN1	chr9.140057894	55	12.903	42.097	intron	NM_007327
GRIN1	chr9.140057908	47.619	9.677	37.942	intron	NM_007327
EXD3	chr9.140277894	83.333	44.737	38.596	intron	NM_001286823
EXD3	chr9.140312147	42.308	88	-45.692	NonCodingRNA	NR_104599
EXD3	chr9.140312160	38.462	84	-45.538	NonCodingRNA	NR_104599
EXD3	chr9.140312163	46.154	88	-41.846	NonCodingRNA	NR_104599
EXD3	chr9.140312192	50	88	-38	NonCodingRNA	NR_104599
DPH7	chr9.140470657	33.333	80	-46.667	intron	NM_138778
PRSS3	chr9.33750047	60	19.231	40.769	upstream_protein_coding	NM_001197098
C9orf24	chr9.34381279	5	41.667	-36.667	intron	NM_147169
C9orf24	chr9.34381618	27.586	68.293	-40.707	intron	NM_032596
FBXO10	chr9.37518252	27.586	68.966	-41.38	exon	NM_012166
	chr9.38527000	37.5	81.25	-43.75	intergenic
	chr9.65602816	65	27.273	37.727	intergenic
KDM4C	chr9.6748050	55	100	-45	intron	NM_001146696
	chr9.85037255	23.077	62.5	-39.423	intergenic
C9orf170	chr9.89763762	40	2.703	37.297	exon	NM_001001709
UNQ6494	chr9.92255415	29.167	68.571	-39.404	NonCodingRNA	NR_024280
WNK2	chr9.95994072	4.545	42.105	-37.56	intron	NM_001282394
	chr9.98966708	71.429	27.273	44.156	intergenic
LOC340508	chr9.99839888	25	71.429	-46.429	NonCodingRNA	NR_002942
	chrUn_gl000214.30655	75	33.333	41.667	intergenic
	chrUn_gl000219.15694	22.727	62.857	-40.13	intergenic
	chrUn_gl000225.43296	27.273	70.968	-43.695	intergenic
	chrUn_gl000225.53082	95	57.895	37.105	intergenic
	chrUn_gl000225.59849	83.333	46.429	36.904	intergenic
	chrUn_gl000225.71469	92.683	56.364	36.319	intergenic
	chrUn_gl000225.89382	50	90.196	-40.196	intergenic
	chrUn_gl000237.1811	38.095	75	-36.905	intergenic
TMSB15A	chrX.101771670	60	20	40	5'UTR	NM_021992
BEX4	chrX.102469941	80	37.5	42.5	upstream_protein_coding	NM_001127688
BEX4	chrX.102469990	75	35.714	39.286	upstream_protein_coding	NM_001127688
BEX2	chrX.102565883	77.273	27.778	49.495	5'UTR	NM_001168399
BEX2	chrX.102565886	72.727	33.333	39.394	5'UTR	NM_001168401
MIR1256	chrX.103173894	52.381	14.815	37.566	NonCodingRNA	NR_031657
MIR1256	chrX.103173897	52.381	3.846	48.535	NonCodingRNA	NR_031657
NRK	chrX.105065960	25.532	65.385	-39.853	upstream_protein_coding	NM_198465
	chrX.106678369	60	98.077	-38.077	intergenic
MID2	chrX.107070049	10	46.429	-36.429	intron	NM_052817
NXT2	chrX.108780134	20	56.522	-36.522	5'UTR	NM_001242617
ARHGAP6	chrX.11157235	24	75.862	-51.862	exon	NM_013423
ARHGAP6	chrX.11446089	50	8	42	intron	NM_006125
ZCCHC12	chrX.117958564	8.333	45.161	-36.828	5'UTR	NM_173798
NKAP	chrX.119077757	62.5	24	38.5	upstream_protein_coding	NM_024528
GLUD2	chrX.120181455	76	34.615	41.385	upstream_protein_coding	NM_012084
THOC2	chrX.122866913	14.815	62.5	-47.685	upstream_protein_coding	NM_001081550
THOC2	chrX.122866938	22.222	62.5	-40.278	upstream_protein_coding	NM_001081550
	chrX.127848820	39.286	76.19	-36.904	intergenic
SMARCA1	chrX.128656884	7.692	50	-42.308	intron	NM_001282874
	chrX.129014998	36.364	78.261	-41.897	intergenic
	chrX.129087303	30	68.182	-38.182	intergenic
	chrX.129092042	96.154	59.259	36.895	intergenic
	chrX.129114477	14.286	62.857	-48.571	intergenic
	chrX.129114492	19.048	57.143	-38.095	intergenic
	chrX.129114498	14.286	57.143	-42.857	intergenic
	chrX.129114505	14.286	51.429	-37.143	intergenic
	chrX.129114510	14.286	57.143	-42.857	intergenic
	chrX.129114512	19.048	57.143	-38.095	intergenic
	chrX.129114524	20	60	-40	intergenic
ZNF280C	chrX.129402541	19.355	67.742	-48.387	intron	NM_017666
	chrX.130985119	80	41.176	38.824	intergenic
RAP2C	chrX.131351596	61.538	21.739	39.799	5'UTR	NM_021183
	chrX.131688784	87.5	50	37.5	intergenic
HS6ST2	chrX.132090174	50	8.571	41.429	intron	NM_001077188
GPC4	chrX.132442034	27.586	77.273	-49.687	intron	NM_001448
GPC3	chrX.133119438	75	14.815	60.185	exon	NM_001164617
GPC3	chrX.133119464	58.621	11.111	47.51	exon	NM_001164617
HPRT1	chrX.133594426	29.032	68	-38.968	intron	NM_000194
FGF13	chrX.138285233	33.333	72.727	-39.394	intron	NM_001139498
	chrX.138464873	50	88.462	-38.462	intergenic
	chrX.139013669	46.429	7.692	38.737	intergenic
SPANXA2-OT1	chrX.140708585	53.571	100	-46.429	NonCodingRNA	NR_037183
	chrX.146308138	59.259	100	-40.741	intergenic
FMR1-AS1	chrX.146993811	80.952	43.478	37.474	NonCodingRNA	NR_024499
FMR1-AS1	chrX.146993814	61.905	13.043	48.862	NonCodingRNA	NR_024499
MTMR1	chrX.149861776	25	65.385	-40.385	upstream_protein_coding	NM_003828
MTMR1	chrX.149862363	17.857	58.824	-40.967	intron	NM_003828
GPR50	chrX.150344418	79.31	43.182	36.128	upstream_protein_coding	NM_004224
GPR50	chrX.150345746	70	33.333	36.667	intron	NM_004224
	chrX.151983248	47.619	88	-40.381	intergenic
ZNF185	chrX.152110432	63.636	23.404	40.232	intron	NM_001178115
PNMA3	chrX.152224437	81.481	39.286	42.195	upstream_protein_coding	NM_013364
ZNF275	chrX.152600017	24.138	65	-40.862	intron	NM_001080485
ZNF275	chrX.152600027	27.586	67.5	-39.914	intron	NM_001080485
ZNF275	chrX.152600039	17.241	57.5	-40.259	intron	NM_001080485
FAM58A	chrX.152864368	0	42.857	-42.857	intron	NM_001130997
PLXNB3	chrX.153034768	86.667	47.826	38.841	intron	NM_005393
SSR4	chrX.153059711	8.333	44.737	-36.404	5'UTR	NM_001204527
	chrX.153402621	27.273	66.667	-39.394	intergenic
FLNA	chrX.153593671	95	52.381	42.619	intron	NM_001110556
FLNA	chrX.153602849	8.696	52.5	-43.804	intron	NM_001110556
EMD	chrX.153607932	72.727	22.222	50.505	intron	NM_000117
PLXNA3	chrX.153686508	9.091	66.667	-57.576	upstream_protein_coding	NM_017514
PLXNA3	chrX.153686529	17.391	57.143	-39.752	upstream_protein_coding	NM_017514
FAM3A	chrX.153740334	28.571	65.714	-37.143	intron	NM_001171134
MPP1	chrX.154033418	51.724	14.286	37.438	intron	NM_001166461
VBP1	chrX.154445100	20.833	62.5	-41.667	intron	NM_003372
RPS6KA3	chrX.20285196	66.667	28.947	37.72	upstream_protein_coding	NM_004586
RPS6KA3	chrX.20285575	5	41.935	-36.935	upstream_protein_coding	NM_004586
KLHL34	chrX.21676200	33.333	72.5	-39.167	5'UTR	NM_153270
KLHL34	chrX.21676214	19.048	62.5	-43.452	5'UTR	NM_153270
MBTPS2	chrX.21858038	4.167	54.286	-50.119	intron	NM_015884
MBTPS2	chrX.21858048	0	40	-40	intron	NM_015884
MBTPS2	chrX.21858058	12.5	60	-47.5	intron	NM_015884
PTCHD1	chrX.23353826	18.605	60	-41.395	intron	NM_173495
KLHL15	chrX.24042925	10	60	-50	intron	NM_030624
IL1RAPL1	chrX.29178892	35.897	77.647	-41.75	intron	NM_014271
	chrX.36866657	85	43.478	41.522	intergenic
	chrX.36976222	75	26.923	48.077	intergenic
	chrX.37003532	17.391	63.636	-46.245	intergenic
	chrX.37003539	30.435	78.261	-47.826	intergenic
RPGR	chrX.38186518	8.696	47.826	-39.13	intron	NM_001034853
RPGR	chrX.38186645	59.091	22.222	36.869	5'UTR	NM_001034853
	chrX.39676511	40.741	79.31	-38.569	intergenic
	chrX.39681470	38.095	77.273	-39.178	intergenic
	chrX.39764977	18.182	76.667	-58.485	intergenic
	chrX.39764988	18.182	66.667	-48.485	intergenic
	chrX.39764992	18.182	66.667	-48.485	intergenic
BCOR	chrX.39967601	30.435	67.857	-37.422	intron	NM_001123383
BCOR	chrX.40027844	25	70	-45	intron	NM_001123383
BCOR	chrX.40027998	26.923	68.966	-42.043	intron	NM_001123383
	chrX.40356177	56.522	14.286	42.236	intergenic
	chrX.41099350	40.741	80	-39.259	intergenic
JADE3	chrX.46772779	18.182	55	-36.818	intron	NM_014735
RGN	chrX.46937826	84.615	48.276	36.339	5'UTR	NM_152869
ARAF	chrX.47420902	23.81	69.231	-45.421	intron	NM_001256197
WDR13	chrX.48456059	57.143	20.588	36.555	5'UTR	NM_017883
	chrX.49013168	20.833	60	-39.167	intergenic
PLP2	chrX.49028592	22.222	60	-37.778	intron	NM_002668
PLP2	chrX.49028609	31.25	73.913	-42.663	intron	NM_002668
PRICKLE3	chrX.49042826	20	65.217	-45.217	upstream_protein_coding	NM_006150
PRICKLE3	chrX.49042845	22.727	63.636	-40.909	upstream_protein_coding	NM_006150
PRICKLE3	chrX.49042862	22.727	66.667	-43.94	upstream_protein_coding	NM_006150
FAM104B	chrX.55187464	50	4.348	45.652	5'UTR	NM_001166703
FAM104B	chrX.55187470	72.727	17.391	55.336	5'UTR	NM_001166703
FAM104B	chrX.55187482	72.727	21.739	50.988	5'UTR	NM_001166703
	chrX.55645151	20.833	70.37	-49.537	intergenic
KLF8	chrX.56259631	25	61.905	-36.905	5'UTR	NM_001159296
LOC550643	chrX.56755896	5	42.857	-37.857	NonCodingRNA	NR_015367
SPIN3	chrX.57021728	12.5	50	-37.5	5'UTR	NM_001010862
SPIN2B	chrX.57147491	0	42.857	-42.857	intron	NM_001006683
	chrX.64626739	60.606	21.622	38.984	intergenic
	chrX.65717592	79.487	43.243	36.244	intergenic
OPHN1	chrX.67580549	65.217	25	40.217	intron	NM_002547
STARD8	chrX.67906222	34.615	76.923	-42.308	intron	NM_001142503
STARD8	chrX.67906526	11.538	50	-38.462	intron	NM_001142503
STARD8	chrX.67909259	67.857	26.316	41.541	intron	NM_001142503
	chrX.68348839	29.167	66.667	-37.5	intergenic
ARR3	chrX.69493232	47.826	90	-42.174	intron	NM_004312
KIF4A	chrX.69510263	17.241	77.5	-60.259	intron	NM_012310
DLG3	chrX.69664964	3.704	47.826	-44.122	5'UTR	NM_021120
RGAG4	chrX.71351004	50	10	40	exon	NM_001024455
PGK1	chrX.77359771	15.625	52.727	-37.102	5'UTR	NM_000291
PGK1	chrX.77359785	15.152	53.571	-38.419	5'UTR	NM_000291
	chrX.7843510	86.207	48.571	37.636	intergenic
	chrX.82264320	58.065	19.048	39.017	intergenic
DACH2	chrX.85402992	65.217	23.077	42.14	upstream_protein_coding	NM_001139514

## Sheet: Table S2D - Pair 4
Gene name	Location (hg19)	% methylation TwinG (ALS)	% methylation TwinH (nonALS)	% difference	Genomic annotation	Genbank accession no.
C1orf159	chr1.1052627	84	41.176	42.824	upstream_protein_coding	NM_017891
CASZ1	chr1.10698719	15	60	-45	3'UTR	NM_001079843
LOC254099	chr1.1076422	82.609	33.333	49.276	NonCodingRNA	NR_038869
VAV3	chr1.108113127	44	82.456	-38.456	downstream_protein_coding	NM_001079874
	chr1.10880392	96.552	58.824	37.728	intergenic
	chr1.109246135	83.333	45.098	38.235	intergenic
	chr1.109246169	93.333	47.059	46.274	intergenic
	chr1.109246172	89.655	43.137	46.518	intergenic
GPR61	chr1.110086476	40	78.205	-38.205	exon	NM_031936
	chr1.110439611	93.548	48.889	44.659	intergenic
PTCHD2	chr1.11561461	20	57.143	-37.143	exon	NM_020780
	chr1.117367403	34.483	81.481	-46.998	intergenic
	chr1.1366343	84.375	45.714	38.661	intergenic
GATAD2B	chr1.153795030	67.647	28.889	38.758	intron	NM_020699
	chr1.155098818	81.818	40.741	41.077	intergenic
	chr1.155139548	56.522	18.75	37.772	intergenic
	chr1.172479322	53.571	5.882	47.689	intergenic
	chr1.172479345	44.828	5.882	38.946	intergenic
ARHGEF10L	chr1.18022146	50	92.5	-42.5	intron	NM_001011722
IGSF21	chr1.18617697	75	35.714	39.286	intron	NM_032880
KLHDC7A	chr1.18812834	19.048	59.574	-40.526	downstream_protein_coding	NM_152375
	chr1.18931748	17.857	54.348	-36.491	intergenic
KIAA1751	chr1.1903373	78.261	37.143	41.118	intron	NM_001080484
KIAA1751	chr1.1903420	21.739	63.889	-42.15	exon	NM_001080484
IFFO2	chr1.19250600	5	43.478	-38.478	intron	NM_001136265
PRKCZ	chr1.1983142	20	58.824	-38.824	intron	NM_002744
UBXN10	chr1.20517700	86.957	45	41.957	exon	NM_152376
PLXNA2	chr1.208263446	36.364	78.571	-42.207	intron	NM_025179
	chr1.212622469	29.167	65.789	-36.622	intergenic
SKI	chr1.2230445	45.455	85.417	-39.962	intron	NM_003036
	chr1.228191875	57.143	15.385	41.758	intergenic
GALNT2	chr1.230413448	93.103	53.571	39.532	intron	NM_004481
GALNT2	chr1.230413455	55.172	14.286	40.886	intron	NM_004481
KIF26B	chr1.245851116	37.931	81.034	-43.103	exon	NM_018012
	chr1.25327858	28.571	70	-41.429	intergenic
SH3BGRL3	chr1.26608682	10	52.381	-42.381	downstream_protein_coding	NM_031286
	chr1.2844172	95.833	59.259	36.574	intergenic
OPRD1	chr1.29189806	59.091	96.97	-37.879	3'UTR	NM_000911
	chr1.30176687	20.69	59.259	-38.569	intergenic
	chr1.30732681	12.5	53.846	-41.346	intergenic
SDC3	chr1.31356971	26.087	72.414	-46.327	intron	NM_014654
PRDM16	chr1.3269408	20	59.524	-39.524	intron	NM_199454
TP73	chr1.3616229	22.727	62.963	-40.236	intron	NM_001204192
TP73-AS1	chr1.3656713	61.905	100	-38.095	NonCodingRNA	NR_033712
GRIK3	chr1.37266572	20	75	-55	3'UTR	NM_000831
GRIK3	chr1.37266621	75	17.857	57.143	3'UTR	NM_000831
	chr1.4193635	44	87.179	-43.179	intergenic
C1orf210	chr1.43747609	34.615	72.917	-38.302	3'UTR	NM_182517
	chr1.47915053	26.087	62.857	-36.77	intergenic
	chr1.53092616	86.364	44.444	41.92	intergenic
SLC1A7	chr1.53589245	30.303	72.917	-42.614	intron	NM_006671
SSBP3	chr1.54724689	40	79.167	-39.167	intron	NM_018070
CAMTA1	chr1.7146364	47.619	92.308	-44.689	intron	NM_015215
LHX8	chr1.75598039	65	26.804	38.196	intron	NM_001001933
WDR63	chr1.85527471	80	29.412	50.588	upstream_protein_coding	NM_145172
SAMD11	chr1.871640	85	47.826	37.174	intron	NM_152486
SPSB1	chr1.9399145	100	62.5	37.5	intron	NM_025106
	chr1.94817059	61.29	24.242	37.048	intergenic
TMEM180	chr10.104227709	33.333	77.143	-43.81	intron	NM_024789
ADD3-AS1	chr10.111766897	68.182	20	48.182	NonCodingRNA	NR_038943
ADRA2A	chr10.112838552	25	67.647	-42.647	exon	NM_000681
ADRA2A	chr10.112838568	10	50	-40	exon	NM_000681
HABP2	chr10.115323107	56.522	19.149	37.373	intron	NM_004132
ABLIM1	chr10.116228532	40.909	85	-44.091	intron	NM_006720
	chr10.116454771	51.429	9.091	42.338	intergenic
	chr10.11746597	42.593	90.909	-48.316	intergenic
	chr10.124209844	18.182	57.143	-38.961	intergenic
CPXM2	chr10.125642556	45.455	85.437	-39.982	intron	NM_198148
	chr10.130508762	30	66.667	-36.667	intergenic
	chr10.131194523	14.286	52.174	-37.888	intergenic
MGMT	chr10.131321497	36	75.758	-39.758	intron	NM_002412
	chr10.131927471	38.095	87.5	-49.405	intergenic
	chr10.131927518	9.524	45.833	-36.309	intergenic
TCERG1L	chr10.132953813	37.5	74.627	-37.127	intron	NM_174937
TCERG1L	chr10.133076403	37.5	78.049	-40.549	intron	NM_174937
	chr10.133814331	60	100	-40	intergenic
JAKMIP3	chr10.133937978	90.476	54.545	35.931	intron	NM_001105521
INPP5A	chr10.134388681	27.273	68	-40.727	intron	NM_005539
INPP5A	chr10.134406783	38.095	76	-37.905	intron	NM_005539
NKX6-2	chr10.134598290	50	0	50	downstream_protein_coding	NM_177400
GPR123	chr10.134902580	76.19	38.571	37.619	intron	NM_001083909
GPR123	chr10.134943284	43.478	88.889	-45.411	3'UTR	NM_001083909
	chr10.135067993	56.522	97.619	-41.097	intergenic
SYCE1	chr10.135379318	75	33.333	41.667	intron	NM_130784
	chr10.13601793	28.571	73.81	-45.239	intergenic
	chr10.13601843	71.429	33.333	38.096	intergenic
ADARB2	chr10.1405360	85.714	45	40.714	exon	NM_018702
PTER	chr10.16541533	54.545	12	42.545	intron	NM_001261838
PTER	chr10.16541581	39.13	80	-40.87	intron	NM_001261838
CUBN	chr10.17125276	55	93.548	-38.548	intron	NM_001081
	chr10.2143226	100	64	36	intergenic
	chr10.21578071	58.537	100	-41.463	intergenic
	chr10.2544049	9.091	46.154	-37.063	intergenic
	chr10.44181791	69.565	30.303	39.262	intergenic
	chr10.44501318	52.381	95	-42.619	intergenic
GDF10	chr10.48426867	39.13	86.667	-47.537	intron	NM_004962
GDF10	chr10.48427586	47.619	85.714	-38.095	intron	NM_004962
	chr10.48572356	23.81	60.976	-37.166	intergenic
DIP2C	chr10.675891	85.714	48.571	37.143	intron	NM_014974
COL13A1	chr10.71615434	26.087	64.286	-38.199	intron	NM_001130103
ADAMTS14	chr10.72431779	56.522	11.429	45.093	upstream_protein_coding	NM_080722
	chr10.72678237	95.455	58.065	37.39	intergenic
PSAP	chr10.73609282	78.261	40.909	37.352	intron	NM_002778
ZMIZ1	chr10.81075062	43.59	81.818	-38.228	3'UTR	NM_020338
	chr10.81095775	12	52.174	-40.174	intergenic
LDB3	chr10.88470153	72.727	35	37.727	intron	NM_007078
	chr10.94207972	23.077	62.162	-39.085	intergenic
	chr10.99811597	85	39.286	45.714	intergenic
MUC6	chr11.1026866	23.81	65.789	-41.979	intron	NM_005961
COLCA1	chr11.111169348	85.714	46.988	38.726	NonCodingRNA	NR_034154
DIXDC1	chr11.111808334	12	48.936	-36.936	intron	NM_001278542
DIXDC1	chr11.111808345	12	48.936	-36.936	intron	NM_001278542
	chr11.114760625	66.667	26.667	40	intergenic
	chr11.116217824	50	95.122	-45.122	intergenic
	chr11.116604712	18.182	71.698	-53.516	intergenic
	chr11.116604761	52.174	11.111	41.063	intergenic
RNF214	chr11.117141240	38.095	85	-46.905	intron	NM_001278249
RNF214	chr11.117141289	66.667	15	51.667	intron	NM_001278249
C2CD2L	chr11.118987153	30.769	68.293	-37.524	3'UTR	NM_014807
ABCG4	chr11.119031766	56.522	94.737	-38.215	exon	NM_001142505
	chr11.120381297	82.857	45.161	37.696	intergenic
	chr11.124069880	70.968	31.034	39.934	intergenic
ST3GAL4-AS1	chr11.126224783	40	0	40	NonCodingRNA	NR_033839
ZBTB44	chr11.130151533	28.571	68.293	-39.722	intron	NM_014155
LOC100128239	chr11.133904255	64	18.056	45.944	NonCodingRNA	NR_027276
	chr11.1358970	6.897	45.614	-38.717	intergenic
	chr11.14462685	34.615	81.967	-47.352	intergenic
MOB2	chr11.1506887	36.667	75.385	-38.718	intron	NM_001172223
PLEKHA7	chr11.17034844	60	6.897	53.103	intron	NM_175058
LSP1	chr11.1875282	45	83.333	-38.333	intron	NM_002339
IGF2	chr11.2154923	65.217	26.316	38.901	intron	NM_000612
	chr11.2237252	40.909	85.185	-44.276	intergenic
	chr11.25828366	65.217	20.513	44.704	intergenic
	chr11.25828413	34.783	76.923	-42.14	intergenic
ATHL1	chr11.289828	100	50	50	exon	NM_025092
RHOG	chr11.3858018	68.182	29.167	39.015	intron	NM_001665
LOC440040	chr11.49819881	14.286	55.172	-40.886	NonCodingRNA	NR_027044
	chr11.50129717	100	62.162	37.838	intergenic
SSRP1	chr11.57097765	31.034	71.429	-40.395	exon	NM_003146
SSRP1	chr11.57097812	78.261	40	38.261	exon	NM_003146
	chr11.58442217	34.615	71.429	-36.814	intergenic
	chr11.60081077	15	65	-50	intergenic
LRRN4CL	chr11.62455159	75	33.333	41.667	3'UTR	NM_203422
TTC9C	chr11.62498944	33.333	80	-46.667	intron	NM_173810
FERMT3	chr11.63990706	37.931	79.487	-41.556	intron	NM_031471
PLCB3	chr11.64029197	56.522	15.625	40.897	intron	NM_001184883
NRXN2	chr11.64374461	14.815	54.795	-39.98	3'UTR	NM_138734
NRXN2	chr11.64374510	17.857	61.644	-43.787	3'UTR	NM_138734
	chr11.64739412	65.217	25.714	39.503	intergenic
	chr11.64777960	60.87	22.727	38.143	intergenic
EHBP1L1	chr11.65352605	82.609	30.435	52.174	exon	NM_001099409
	chr11.68075814	75	34.884	40.116	intergenic
	chr11.68643051	71.429	29.167	42.262	intergenic
MRGPRF	chr11.68772808	34.483	83.636	-49.153	exon	NM_001098515
	chr11.68960073	56	19.149	36.851	intergenic
	chr11.69019253	54.545	16.667	37.878	intergenic
	chr11.69283958	52.381	93.103	-40.722	intergenic
SHANK2	chr11.70432884	87.5	42.308	45.192	intron	NM_133266
INPPL1	chr11.71949863	28.571	70.588	-42.017	3'UTR	NM_001567
P2RY6	chr11.73003742	37.5	76.19	-38.69	intron	NM_001277204
NDUFC2-KCTD14	chr11.77760687	43.75	88.525	-44.775	intron	NM_001203261
TENM4	chr11.78780949	32.143	75.61	-43.467	exon	NM_001098816
	chr12.110691113	93.103	53.571	39.532	intergenic
HECTD4	chr12.112819093	52.381	15.517	36.864	intron	NM_001109662
	chr12.114200438	28.571	65.385	-36.814	intergenic
FBXW8	chr12.117465713	55	17.5	37.5	intron	NM_012174
FBXO21	chr12.117593193	30	70	-40	intron	NM_015002
KSR2	chr12.118198893	20.833	67.308	-46.475	exon	NM_173598
SRRM4	chr12.119507046	47.619	8.571	39.048	intron	NM_194286
RNU6-19P	chr12.12009385	90.476	50	40.476	NonCodingRNA	NR_046487
MLXIP	chr12.122522961	15.152	53.846	-38.694	intron	NM_014938
MLXIP	chr12.122523006	16.667	54.286	-37.619	intron	NM_014938
PITPNM2	chr12.123518830	42.857	1.961	40.896	intron	NM_020845
NCOR2	chr12.124888828	27.273	67.5	-40.227	intron	NM_001206654
NCOR2	chr12.124922835	4.545	55.882	-51.337	intron	NM_001206654
NCOR2	chr12.124922854	47.619	92.857	-45.238	intron	NM_001206654
	chr12.125413124	10	50	-40	intergenic
	chr12.127544951	88.462	47.368	41.094	intergenic
	chr12.130876802	82.609	24	58.609	intergenic
	chr12.131628558	18.182	55	-36.818	intergenic
	chr12.132048952	71.429	32	39.429	intergenic
MMP17	chr12.132322697	35	77.778	-42.778	intron	NM_016155
LOC100130238	chr12.132854346	19.048	61.29	-42.242	NonCodingRNA	NR_024563
	chr12.132970901	65	27.5	37.5	intergenic
	chr12.133021104	86.957	47.222	39.735	intergenic
FBRSL1	chr12.133091216	33.333	86.364	-53.031	intron	NM_001142641
	chr12.133414560	40	82.075	-42.075	intergenic
TSPAN11	chr12.31112924	26.667	64.286	-37.619	intron	NM_001080509
	chr12.31405314	85	41.935	43.065	intergenic
	chr12.31405353	85	45.161	39.839	intergenic
	chr12.31405359	85	45.161	39.839	intergenic
	chr12.34498880	13.793	66.667	-52.874	intergenic
	chr12.34518547	90	43.478	46.522	intergenic
KRT3	chr12.53183656	23.81	60.417	-36.607	3'UTR	NM_057088
ZNF385A	chr12.54764492	26.087	68	-41.913	exon	NM_015481
CD63	chr12.56120802	100	57.778	42.222	intron	NM_001257401
	chr12.76407877	75	33.333	41.667	intergenic
SLC2A14	chr12.7979848	60	100	-40	intron	NM_153449
OTOGL	chr12.80701542	85.714	46.154	39.56	intron	NM_173591
LOC643770	chr12.98897285	64.151	0	64.151	NonCodingRNA	NR_038383
LOC643770	chr12.98897309	64.151	0	64.151	NonCodingRNA	NR_038383
LOC643770	chr12.98897318	44.444	0	44.444	NonCodingRNA	NR_038383
LOC643770	chr12.98897320	48.718	0	48.718	NonCodingRNA	NR_038383
LOC643770	chr12.98897328	48.718	0	48.718	NonCodingRNA	NR_038383
ANKS1B	chr12.99663681	42.857	84.314	-41.457	intron	NM_152788
EFNB2	chr13.107186346	32	68.966	-36.966	intron	NM_004093
COL4A1	chr13.110874690	61.905	22.857	39.048	intron	NM_001845
	chr13.111719118	30.435	77.5	-47.065	intergenic
	chr13.111719133	30.435	72.5	-42.065	intergenic
	chr13.112607846	41.667	91.667	-50	intergenic
	chr13.112910351	75.862	37.838	38.024	intergenic
ATP11A	chr13.113395033	8.333	47.826	-39.493	intron	NM_015205
MCF2L	chr13.113647538	33.333	80.435	-47.102	intron	NM_001112732
	chr13.114318219	50	90	-40	intergenic
[truncated: 822 more rows]

## Sheet: Table S2E - Pair 5
Gene name	Location (hg19)	% methylation TwinI (ALS)	% methylation TwinJ (nonALS)	% difference	Genomic annotation	Genbank accession no.
[truncated: 1,122 more rows]
