# Supplementary material for: Epigenetic differences between monozygotic twins discordant for amyotrophic lateral sclerosis (ALS) provide clues to disease pathogenesis
Source: PLoS One. 2017 Aug 10;12(8):e0182638. doi: 10.1371/journal.pone.0182638 (PMC5552194; doi:10.1371/journal.pone.0182638)
Supplement: S4 Table — (XLSX) [file pone.0182638.s010.xlsx]

## Sheet: Readme
	This supplementary table shows the enriched Gene Ontology terms for RRBS outlier sites in individual twin pairs as determined by genomic location using GREAT v3.0.0 (http://bejerano.stanford.edu/great/public/html/).

## Sheet: All Pairs
	Term name	Binom Raw P-Value	Binom FDR Q-Val	Binom Fold Enrichment
PAIR 1
# Ontology	Term Name
GO Molecular Function	sequence-specific DNA binding	4.14319e-19	9.55005e-17	2.1565
GO Biological Process	embryonic morphogenesis	4.02409e-20	4.28688e-18	2.38565
GO Biological Process	organ morphogenesis	4.93297e-18	4.68184e-16	2.00627
GO Biological Process	cell fate commitment	4.7454e-12	2.30428e-10	2.52001
GO Biological Process	cell differentiation in spinal cord	4.45998e-10	1.58915e-08	3.99873
GO Biological Process	spinal cord development	2.22277e-09	7.29739e-08	3.17871
GO Biological Process	Fc receptor signaling pathway	2.88393e-09	9.40883e-08	2.3828
GO Biological Process	dorsal spinal cord development	5.14e-09	1.61146e-07	6.24775
GO Biological Process	immune response-regulating cell surface receptor signaling pathway	1.5424e-08	4.35207e-07	2.12764
GO Biological Process	spinal cord association neuron differentiation	5.10047e-06	8.9494e-05	5.78865
GO Cellular Component	Golgi lumen	6.55071e-16	2.36761e-14	4.8504
PAIR 2
# Ontology	Term Name
GO Molecular Function	sequence-specific DNA binding transcription factor activity	2.16581e-23	6.65624e-21	2.16288
GO Molecular Function	nucleic acid binding transcription factor activity	2.58045e-23	7.32052e-21	2.15951
GO Molecular Function	sequence-specific DNA binding	7.7644e-22	2.04536e-19	2.39006
GO Molecular Function	regulatory region DNA binding	1.5065e-13	2.05777e-11	2.45365
GO Biological Process	regulation of developmental process	2.46781e-31	3.57833e-29	2.04132
GO Biological Process	regulation of cell differentiation	1.25208e-26	1.59411e-24	2.14357
GO Biological Process	negative regulation of macromolecule metabolic process	5.4609e-26	6.70728e-24	2.0095
GO Biological Process	regulation of multicellular organismal development	3.45116e-25	4.1414e-23	2.07293
GO Biological Process	regulation of transcription from RNA polymerase II promoter	5.85425e-25	6.86723e-23	2.00198
GO Biological Process	ion transport	5.85488e-24	6.79166e-22	2.17249
GO Biological Process	response to endogenous stimulus	4.26772e-23	4.84294e-21	2.07921
GO Biological Process	regulation of transport	7.77608e-23	8.63641e-21	2.02346
GO Biological Process	organ morphogenesis	2.6571e-22	2.83063e-20	2.26766
GO Biological Process	negative regulation of response to stimulus	3.43344e-22	3.62071e-20	2.20004
GO Biological Process	response to oxygen-containing compound	1.1108e-21	1.1482e-19	2.12151
GO Biological Process	negative regulation of gene expression	3.05737e-20	2.92835e-18	2.08469
GO Biological Process	negative regulation of macromolecule biosynthetic process	3.49463e-20	3.31672e-18	2.05765
GO Biological Process	cell-cell signaling	9.4982e-20	8.85368e-18	2.09687
GO Biological Process	negative regulation of cellular biosynthetic process	1.18267e-19	1.08307e-17	2.01537
GO Biological Process	positive regulation of transcription from RNA polymerase II promoter	4.66558e-19	4.05906e-17	2.16428
GO Biological Process	negative regulation of cellular macromolecule biosynthetic process	4.67516e-19	4.03377e-17	2.04303
GO Biological Process	negative regulation of RNA metabolic process	6.82749e-19	5.79504e-17	2.08048
GO Biological Process	negative regulation of transcription, DNA-dependent	1.52007e-18	1.26956e-16	2.08961
GO Biological Process	regulation of cellular localization	1.94405e-18	1.61078e-16	2.16777
GO Cellular Component	extracellular matrix	2.17526e-12	7.05563e-11	2.24257
GO Cellular Component	proteinaceous extracellular matrix	4.27926e-11	1.32031e-09	2.27023
GO Cellular Component	anchoring junction	3.77022e-10	1.03681e-08	2.61911
GO Cellular Component	adherens junction	1.82803e-09	4.81761e-08	2.60914
GO Cellular Component	Golgi lumen	8.0338e-09	1.9175e-07	3.82145
GO Cellular Component	cell-cell adherens junction	4.23418e-05	0.000546555	3.33067
PAIR 3
# Ontology	Term Name
GO Molecular Function	sequence-specific DNA binding	7.01189e-14	1.07749e-11	2.24643
GO Molecular Function	tetrahydrobiopterin binding	5.79255e-07	3.44563e-05	21.0452
GO Biological Process	anatomical structure morphogenesis	4.7668e-35	2.26207e-32	2.16754
GO Biological Process	cell development	1.90951e-25	4.33377e-23	2.18673
GO Biological Process	generation of neurons	1.20661e-23	2.20999e-21	2.21283
GO Biological Process	neurogenesis	3.94796e-23	6.64786e-21	2.16094
GO Biological Process	organ morphogenesis	8.44674e-23	1.39974e-20	2.53359
GO Biological Process	neuron differentiation	2.33069e-20	3.28817e-18	2.27539
GO Biological Process	regulation of cell proliferation	1.90956e-18	2.49198e-16	2.06713
GO Biological Process	locomotion	7.8116e-17	8.86447e-15	2.07828
GO Biological Process	response to external stimulus	1.20701e-16	1.31262e-14	2.04379
GO Biological Process	neuron development	1.08322e-14	9.83371e-13	2.17794
GO Biological Process	cell-cell signaling	4.25129e-14	3.57932e-12	2.05773
GO Biological Process	connective tissue development	5.10104e-14	4.26038e-12	3.56835
GO Biological Process	cellular component morphogenesis	7.89049e-14	6.38579e-12	2.04631
GO Biological Process	cell morphogenesis	3.52406e-13	2.48589e-11	2.05777
GO Biological Process	cell morphogenesis involved in differentiation	7.23018e-13	4.96599e-11	2.18947
GO Biological Process	cell part morphogenesis	1.5852e-12	1.04085e-10	2.14983
GO Biological Process	cell projection morphogenesis	2.76897e-12	1.75201e-10	2.14806
GO Biological Process	neuron projection morphogenesis	5.77782e-12	3.54826e-10	2.24979
GO Biological Process	skeletal system morphogenesis	9.52952e-12	5.75076e-10	3.37775
GO Biological Process	central nervous system development	9.63512e-12	5.78107e-10	2.01611
PAIR 4
# Ontology	Term Name
GO Molecular Function	DNA binding	3.09366e-25	2.28188e-22	2.1751
GO Molecular Function	sequence-specific DNA binding	6.68145e-18	3.08015e-15	2.81471
GO Molecular Function	sequence-specific DNA binding transcription factor activity	2.87979e-15	1.18007e-12	2.30945
GO Molecular Function	nucleic acid binding transcription factor activity	3.18332e-15	1.17401e-12	2.30585
GO Molecular Function	regulatory region DNA binding	5.65095e-13	1.48862e-10	3.10053
GO Molecular Function	transcription regulatory region DNA binding	2.65121e-12	6.51844e-10	3.0529
GO Molecular Function	transcription regulatory region sequence-specific DNA binding	7.75646e-07	7.15146e-05	3.08866
GO Biological Process	transcription, DNA-dependent	4.11885e-20	7.81833e-18	2.00227
GO Biological Process	regulation of programmed cell death	6.46091e-20	1.1242e-17	2.46566
GO Biological Process	regulation of cell death	1.32282e-19	2.1921e-17	2.42156
GO Biological Process	regulation of multicellular organismal process	4.01967e-19	6.35838e-17	2.00685
GO Biological Process	regulation of apoptotic process	4.55832e-19	7.10281e-17	2.43756
GO Biological Process	regulation of developmental process	3.17847e-18	4.54565e-16	2.09736
GO Biological Process	regulation of transcription from RNA polymerase II promoter	1.2003e-16	1.56639e-14	2.1433
GO Biological Process	negative regulation of transcription from RNA polymerase II promoter	4.95945e-16	6.31423e-14	2.83857
GO Biological Process	organ morphogenesis	1.04374e-14	1.28196e-12	2.43681
GO Biological Process	regulation of cell differentiation	1.48764e-14	1.80593e-12	2.15454
GO Biological Process	regulation of multicellular organismal development	3.70683e-14	4.34823e-12	2.10043
GO Biological Process	negative regulation of developmental process	3.87458e-14	4.49451e-12	2.67124
GO Biological Process	central nervous system development	8.78406e-14	1.00775e-11	2.38834
GO Biological Process	negative regulation of transcription, DNA-dependent	3.86463e-13	4.03467e-11	2.28559
GO Biological Process	negative regulation of cell differentiation	8.7404e-13	8.77401e-11	2.77413
GO Biological Process	regulation of cell proliferation	1.442e-12	1.40696e-10	2.03093
GO Biological Process	positive regulation of macromolecule biosynthetic process	2.19706e-12	2.12382e-10	2.00218
GO Biological Process	brain development	6.27217e-12	5.84656e-10	2.49314
GO Biological Process	negative regulation of signal transduction	1.23781e-11	1.12371e-09	2.30551
GO Biological Process	positive regulation of transcription, DNA-dependent	1.43212e-11	1.28891e-09	2.03307
PAIR 5
# Ontology	Term Name
GO Molecular Function	transmembrane transporter activity	6.56053e-11	3.0244e-08	2.10986
GO Molecular Function	sequence-specific DNA binding	7.11922e-11	2.9173e-08	2.25243
GO Molecular Function	substrate-specific transmembrane transporter activity	8.2958e-11	3.05949e-08	2.16706
GO Molecular Function	ion transmembrane transporter activity	1.18151e-10	3.96129e-08	2.20059
GO Molecular Function	extracellular matrix structural constituent	3.83255e-08	6.42475e-06	4.57456
GO Molecular Function	cation channel activity	6.66431e-07	7.22882e-05	2.54434
GO Biological Process	nervous system development	9.48209e-20	3.95972e-17	2.004
GO Biological Process	cell development	8.48982e-15	1.77267e-12	2.00099
GO Biological Process	generation of neurons	1.62978e-13	3.09362e-11	2.00913
GO Biological Process	cell morphogenesis involved in differentiation	6.04576e-11	8.19711e-09	2.26053
GO Biological Process	negative regulation of developmental process	8.24103e-11	1.08907e-08	2.33668
GO Biological Process	pattern specification process	1.85935e-09	2.02204e-07	2.45984
GO Biological Process	cardiovascular system development	2.27751e-09	2.45126e-07	2.04865
GO Biological Process	negative regulation of cell differentiation	2.96435e-09	3.15793e-07	2.36138
GO Biological Process	regionalization	3.48145e-08	2.97921e-06	2.62553
GO Biological Process	regulation of nervous system development	3.74212e-08	3.15062e-06	2.19436
GO Biological Process	regulation of cell development	5.92919e-08	4.76159e-06	2.10168
GO Biological Process	regulation of neurogenesis	1.61106e-07	1.19287e-05	2.20407
GO Biological Process	gland development	2.45486e-07	1.66421e-05	2.5031
GO Biological Process	regulation of peptide hormone secretion	2.23692e-06	0.000118545	2.91316
GO Biological Process	negative regulation of neuron differentiation	5.72931e-06	0.000274376	4.43443
GO Biological Process	negative regulation of osteoblast differentiation	6.51365e-06	0.00029957	5.62686
GO Biological Process	mammary gland development	7.58456e-06	0.00033984	3.01995
GO Biological Process	regulation of BMP signaling pathway	8.19761e-06	0.000364183	4.03382
GO Biological Process	cell fate commitment	8.9641e-05	0.00276879	2.21546
GO Biological Process	gland morphogenesis	0.000273432	0.00697954	2.62221
GO Cellular Component	extracellular matrix part	1.7367e-05	0.000477593	2.5312
GO Cellular Component	Golgi lumen	5.22354e-05	0.00115926	3.61508
GO Cellular Component	voltage-gated potassium channel complex	7.20404e-05	0.00149395	3.50542
GO Cellular Component	cation channel complex	0.000168052	0.00295258	2.56892
GO Cellular Component	ion channel complex	0.0001779	0.00304112	2.1591
